# Supplementary material for: Taxonomic interpretation of chromosomal and mitochondrial DNA variability in the species complex close to Polyommatus (Agrodiaetus) dama (Lepidoptera, Lycaenidae)
Source: Zookeys. 2015 Nov 19;(538):1–20. doi: 10.3897/zookeys.538.6559 (PMC4722915; doi:10.3897/zookeys.538.6559)
Supplement: XML Treatment for Polyommatus (Agrodiaetus) karindus saravandi [file zookeys.538.6559-treatment1.xml]

<!DOCTYPE tp:taxon-treatment
  PUBLIC "-//TaxonX//DTD Taxonomic Treatment Publishing DTD v0 20100105//EN" "tax-treatment-NSO.dtd">
<tp:taxon-treatment xmlns:tp="http://www.plazi.org/taxpub"><tp:treatment-meta><kwd-group><label>Taxon classification</label><kwd><named-content content-type="kingdom">Animalia</named-content></kwd><kwd><named-content content-type="order">Lepidoptera</named-content></kwd><kwd><named-content content-type="family">Lycaenidae</named-content></kwd></kwd-group><mixed-citation publication-type="journal"><person-group><name><surname>Shapoval</surname><given-names>Nazar A.</given-names></name><name><surname>Lukhtanov</surname><given-names>Vladimir A.</given-names></name></person-group><article-title>Taxonomic interpretation of chromosomal and mitochondrial DNA variability in the species complex close to <tp:taxon-name><tp:taxon-name-part taxon-name-part-type="genus">Polyommatus</tp:taxon-name-part> (<tp:taxon-name-part taxon-name-part-type="subgenus">Agrodiaetus</tp:taxon-name-part>) <tp:taxon-name-part taxon-name-part-type="species">dama</tp:taxon-name-part></tp:taxon-name> (<tp:taxon-name><tp:taxon-name-part taxon-name-part-type="order">Lepidoptera</tp:taxon-name-part></tp:taxon-name>, <tp:taxon-name><tp:taxon-name-part taxon-name-part-type="family">Lycaenidae</tp:taxon-name-part></tp:taxon-name>)</article-title><source>Zookeys</source><day>19</day><month>11</month><year>2015</year><volume>2015</volume><issue>538</issue><fpage>1</fpage><lpage>20</lpage><pub-id pub-id-type="doi">10.3897/zookeys.538.6559</pub-id></mixed-citation></tp:treatment-meta><tp:nomenclature><tp:taxon-name>
                            <tp:taxon-name-part taxon-name-part-type="genus">Polyommatus</tp:taxon-name-part>
                            (<tp:taxon-name-part taxon-name-part-type="subgenus">Agrodiaetus</tp:taxon-name-part>)
                            <tp:taxon-name-part taxon-name-part-type="species">karindus</tp:taxon-name-part>
                            <tp:taxon-name-part taxon-name-part-type="subspecies">saravandi</tp:taxon-name-part>
                            <object-id xmlns:xlink="http://www.w3.org/1999/xlink" content-type="zoobank" xlink:type="simple">http://zoobank.org/ADC4F3C8-B804-4869-955A-9F7C7164B0C5</object-id>
                        </tp:taxon-name><tp:taxon-status xmlns:xlink="http://www.w3.org/1999/xlink" xlink:type="simple">ssp. n.</tp:taxon-status><xref ref-type="fig" rid="F1">Fig. 1</xref><xref ref-type="fig" rid="F2">– map, Fig. 2B</xref><xref ref-type="fig" rid="F3">karyotype, Figs 3</xref><xref ref-type="fig" rid="F4">, 4</xref><xref ref-type="fig" rid="F5">phylogeny, Fig. 5</xref><xref ref-type="fig" rid="F6">, Fig. 6A, B – Underside and upperside of the male and female wings</xref></tp:nomenclature><tp:treatment-sec sec-type="Holotype"><title>Holotype.</title><p>♂. Forewing length 34.0 mm. Iran, Lorestan province, Zagros Mt., vicinity of Saravand village, <named-content xmlns:xlink="http://www.w3.org/1999/xlink" content-type="dwc:verbatimCoordinates" xlink:type="simple">33°22.39'N; 49°10.25'E</named-content>, 2070 m, 22.07 2009. N. Shapoval and V. Lukhtanov leg. In the Zoological Institute of the Russian Academy of Sciences (St. Petersburg). Specimen field code W064, GenBank code for mitochondrial cytochrome <italic>c</italic> oxidase subunit I (<italic>COI</italic>) gene (partial cds) is <ext-link xmlns:xlink="http://www.w3.org/1999/xlink" ext-link-type="gen" xlink:href="KT582713" xlink:type="simple">KT582713</ext-link>.</p><fig id="F4" position="float" orientation="portrait"><label>Figure 4.</label><caption><p><italic>COI</italic> Haplotype analysis. <bold>A</bold> geographical distribution of haplogroups. Number of studied individuals sharing the same haplogroup is given in parentheses <bold>B</bold> most parsimonious <italic>COI</italic> haplotype network; h01–h12 are <italic>COI</italic> haplotypes; GH1–GH5 are <italic>COI</italic> haplogroups. Number of studied individuals sharing the same haplotype is given in parentheses.</p></caption><graphic xmlns:xlink="http://www.w3.org/1999/xlink" xlink:href="zookeys-538-001-g004.jpg" position="float" orientation="portrait" xlink:type="simple" id="oo_65595.jpg"/></fig><fig id="F5" position="float" orientation="portrait"><label>Figure 5.</label><caption><p>Holotype of <tp:taxon-name><tp:taxon-name-part taxon-name-part-type="genus">Polyommatus</tp:taxon-name-part> (<tp:taxon-name-part taxon-name-part-type="subgenus">Agrodiaetus</tp:taxon-name-part>) <tp:taxon-name-part taxon-name-part-type="species">karindus</tp:taxon-name-part> <tp:taxon-name-part taxon-name-part-type="subspecies">saravandi</tp:taxon-name-part></tp:taxon-name>, sample W064. Upperside (left) and underside (right) of the male wings.</p></caption><graphic xmlns:xlink="http://www.w3.org/1999/xlink" xlink:href="zookeys-538-001-g005.jpg" position="float" orientation="portrait" xlink:type="simple" id="oo_65596.jpg"/></fig></tp:treatment-sec><tp:treatment-sec sec-type="Paratypes"><title>Paratypes.</title><p>87 ♂♂, field codes W061, W062, W063, 21.07.2009; W065, W072, W073, W074, W075, W081, W082, W083, W084, W085, W086, W087, the same locality, date and collectors as the holotype. Field codes W093, W094, W095, W096 23.07.2009, the same locality and collectors as the holotype. Field codes W377, W378, W379, W380, W381, W382, W383, W386, W387 03.08.2009, the same locality and collectors as the holotype. Field codes W370, W371, W372, W373, W374, W375, W376, Iran, Lorestan province, Zagros Mt., vicinity of Nahavand village, <named-content xmlns:xlink="http://www.w3.org/1999/xlink" content-type="dwc:verbatimCoordinates" xlink:type="simple">34°02.57'N; 048°20.22'E</named-content>, 2170 m, 02.08.2009, the same collectors as the holotype. Field codes W388, W389, W390, W391, W392, Iran, Lorestan province, Zagros Mt., vicinity <!--PageBreak--><!--PageBreak-->of Nahavand village, <named-content xmlns:xlink="http://www.w3.org/1999/xlink" content-type="dwc:verbatimCoordinates" xlink:type="simple">34°02.57'N; 048°20.22'E</named-content>, 2170 m, 02.08.2009, the same collectors as the holotype. Field codes U217, U218, U219, U220, U223, Iran, Lorestan province, Zagros Mt., vicinity of Nahavand village, <named-content xmlns:xlink="http://www.w3.org/1999/xlink" content-type="dwc:verbatimCoordinates" xlink:type="simple">34°02.57'N; 048°20.22'E</named-content>, 2170 m, 19.07.2011, the same collectors as the holotype. Field codes U228, U229, U230, U231, U232, U233, U234, U235, U236, U237, U238, U239, U240, U256, U257, U262, U263, U264, U265, U266, U267, U278, U279, U280, U281, Iran, Lorestan province, Zagros Mt., vicinity of Nahavand village, <named-content xmlns:xlink="http://www.w3.org/1999/xlink" content-type="dwc:verbatimCoordinates" xlink:type="simple">34° 02.92'N; 48° 20.40'E</named-content>, 2160 m, 20.07.2011 the same collectors as the holotype. Field codes Z381, Z382, Z396, Z397, Z398, Z399, Z400, Z408, Iran, Lorestan province, Zagros Mt., W of Borujerd, Kuh-e Garin mount mount., Vennnai, <named-content xmlns:xlink="http://www.w3.org/1999/xlink" content-type="dwc:verbatimCoordinates" xlink:type="simple">33°53.89'N; 48°34.03'E</named-content>, 2150 m, 21.07.2007, the same collectors as the holotype. Field codes Z412, Z413, Z416, Iran, Lorestan province, Zagros Mt., W of Borujerd, Kuh-e Garin mount., Vennnai, <named-content xmlns:xlink="http://www.w3.org/1999/xlink" content-type="dwc:verbatimCoordinates" xlink:type="simple">33°53.89'N; 48°34.03'E</named-content>, 2150 m, 22.07.2007, the same collectors as the holotype. Field codes V331, 335, V336, Iran, Lorestan province, Zagros Mt., W of Borujerd, Kuh-e Garin mount., Vennnai, <named-content xmlns:xlink="http://www.w3.org/1999/xlink" content-type="dwc:verbatimCoordinates" xlink:type="simple">33°53.89'N; 48°34.03'E</named-content>, 2150 m, 02.08.2014, N. Shapoval and A. Barabanov leg. Field codes U169, U178, U179, Iran, Lorestan province, Zagros Mt., Darreh Takht, <named-content xmlns:xlink="http://www.w3.org/1999/xlink" content-type="dwc:verbatimCoordinates" xlink:type="simple">33° 21.19'N; 49° 22.34'E</named-content>, 2000–2100 m, 18.07.2011, the same collectors as the holotype. 1 ♀, field code U169 Iran, Lorestan province, Zagros Mt., Darreh Takht, <named-content xmlns:xlink="http://www.w3.org/1999/xlink" content-type="dwc:verbatimCoordinates" xlink:type="simple">33° 21.19'N; 49° 22.34'E</named-content>, 2000–2100 m, 18.07.2011, same collectors as the holotype. All paratypes are kept in the Zoological Institute of the Russian Academy of Sciences (St. Petersburg). GenBank accession numbers of the paratypes are presented in the Table <xref ref-type="table" rid="T1">1</xref>.</p></tp:treatment-sec><tp:treatment-sec sec-type="Derivatio nominis"><title><italic>Derivatio nominis</italic>.</title><p>The new taxon is named after the village Saravand, one of the places where it was found.</p></tp:treatment-sec><tp:treatment-sec sec-type="Description"><title>Description.</title><p><italic>Male upperside.</italic> Forewing length 30–36 mm, ground colour bright blue with azure tint. Discoidal, submarginal and antemarginal marking absent on both fore- and hindwings. Black outer marginal line on forewings and hindwings very narrow; forewing hind margin with long white pubescence. Fringes of both wings dark grey; tips of hindwings veins indicated with fine black.</p><p><italic>Male underside.</italic> Ground colour light grey, white streak on the hindwings absent. Basal black spots present only on hindwings. Discoidal series of spots present on fore- and hindwings, although the black spots composing it are minute. Postdiscal black marking very narrow, longitudinal, present only on forewings. Submarginal and marginal lunules only faintly indicated.</p><p><italic>Female upperside.</italic> Ground colour brown with vastly darker veins. Discoidal black spots present on forewings. Submarginal markings dark brown with orange submarginal lunules well developed on forewing and hindwing. Fringe greyish-brown.</p><p><italic>Female underside.</italic> General design as in males, but ground colour slightly darker.</p><p><italic>Genitalia.</italic> The male genitalia have a structure typical for other species of the subgenus <italic><tp:taxon-name><tp:taxon-name-part taxon-name-part-type="genus">Agrodiaetus</tp:taxon-name-part></tp:taxon-name></italic> (<xref ref-type="bibr" rid="B4">Coutsis 1986</xref>). No specific characters in genitalia are found.</p><fig id="F6" position="float" orientation="portrait"><label>Figure 6.</label><caption><p>Underside and upperside of the <tp:taxon-name><tp:taxon-name-part taxon-name-part-type="genus">Polyommatus</tp:taxon-name-part> (<tp:taxon-name-part taxon-name-part-type="subgenus">Agrodiaetus</tp:taxon-name-part>) <tp:taxon-name-part taxon-name-part-type="species">karindus</tp:taxon-name-part> <tp:taxon-name-part taxon-name-part-type="subspecies">saravandi</tp:taxon-name-part></tp:taxon-name> ssp. n. wings. <bold>A</bold> upperside (left) and underside (right) of the male wings <bold>B</bold> upperside (left) and underside (right) of the female wings.</p></caption><graphic xmlns:xlink="http://www.w3.org/1999/xlink" xlink:href="zookeys-538-001-g006.jpg" position="float" orientation="portrait" xlink:type="simple" id="oo_65597.jpg"/></fig></tp:treatment-sec><tp:treatment-sec sec-type="Diagnosis"><title>Diagnosis.</title><p>Genetically <tp:taxon-name><tp:taxon-name-part taxon-name-part-type="genus">Polyommatus</tp:taxon-name-part> (<tp:taxon-name-part taxon-name-part-type="subgenus">Agrodiaetus</tp:taxon-name-part>) <tp:taxon-name-part taxon-name-part-type="species">karindus</tp:taxon-name-part> <tp:taxon-name-part taxon-name-part-type="subspecies">saravandi</tp:taxon-name-part></tp:taxon-name> differs from all other taxa of <italic><tp:taxon-name><tp:taxon-name-part taxon-name-part-type="genus">Agrodiaetus</tp:taxon-name-part></tp:taxon-name></italic> by fixed substitutions in mitochondrial gene <italic>COI</italic>. Phenotypically the new taxon is extremely similar to <tp:taxon-name><tp:taxon-name-part taxon-name-part-type="genus">Polyommatus</tp:taxon-name-part> (<tp:taxon-name-part taxon-name-part-type="subgenus">Agrodiaetus</tp:taxon-name-part>) <tp:taxon-name-part taxon-name-part-type="species">karindus</tp:taxon-name-part> <tp:taxon-name-part taxon-name-part-type="subspecies">karindus</tp:taxon-name-part></tp:taxon-name> from north-west Iran, but they have different chromosome numbers, n=73 and n = 68 respectively.</p><!--PageBreak--></tp:treatment-sec><tp:treatment-sec sec-type="Distribution"><title>Distribution.</title><p>Central part of Zagros Mountains, Iran.</p></tp:treatment-sec><tp:treatment-sec sec-type="Flight period"><title>Flight period.</title><p>From July to August.</p></tp:treatment-sec><tp:treatment-sec sec-type="Ecology"><title>Ecology.</title><p>Dry slopes, gorges and plateaus with xerophyte or steppe vegetation, sometimes wooded areas from 1800 up to 2800 m. Butterflies fly together with <tp:taxon-name><tp:taxon-name-part taxon-name-part-type="genus">Polyommatus</tp:taxon-name-part> (<tp:taxon-name-part taxon-name-part-type="subgenus">Agrodiaetus</tp:taxon-name-part>) <tp:taxon-name-part taxon-name-part-type="species">alcestis</tp:taxon-name-part></tp:taxon-name> (Zerny, 1932), <tp:taxon-name><tp:taxon-name-part taxon-name-part-type="genus">Polyommatus</tp:taxon-name-part> (<tp:taxon-name-part taxon-name-part-type="subgenus">Agrodiaetus</tp:taxon-name-part>) <tp:taxon-name-part taxon-name-part-type="species">cyaneus</tp:taxon-name-part></tp:taxon-name> (Staudinger, 1899), <tp:taxon-name><tp:taxon-name-part taxon-name-part-type="genus">Polyommatus</tp:taxon-name-part> (<tp:taxon-name-part taxon-name-part-type="subgenus">Agrodiaetus</tp:taxon-name-part>) <tp:taxon-name-part taxon-name-part-type="species">hamadanensis</tp:taxon-name-part></tp:taxon-name> (de Lesse, 1959), <tp:taxon-name><tp:taxon-name-part taxon-name-part-type="genus">Polyommatus</tp:taxon-name-part> (<tp:taxon-name-part taxon-name-part-type="subgenus">Agrodiaetus</tp:taxon-name-part>) <tp:taxon-name-part taxon-name-part-type="species">lorestanus</tp:taxon-name-part></tp:taxon-name> (Eckweiler, 1997) and <tp:taxon-name><tp:taxon-name-part taxon-name-part-type="genus">Polyommatus</tp:taxon-name-part> (<tp:taxon-name-part taxon-name-part-type="subgenus">Agrodiaetus</tp:taxon-name-part>) <tp:taxon-name-part taxon-name-part-type="species">zarathustra</tp:taxon-name-part></tp:taxon-name> (Eckweiler, 1997).</p></tp:treatment-sec><tp:treatment-sec><!--Section generated to contain objects referenced in tp:taxon-treatment.--><fig id="F1" position="float" orientation="portrait"><label>Figure 1.</label><caption><p>Distribution ranges of <tp:taxon-name><tp:taxon-name-part taxon-name-part-type="genus">Polyommatus</tp:taxon-name-part> (<tp:taxon-name-part taxon-name-part-type="subgenus">Agrodiaetus</tp:taxon-name-part>) <tp:taxon-name-part taxon-name-part-type="species">dama</tp:taxon-name-part></tp:taxon-name> (green circles), <tp:taxon-name><tp:taxon-name-part taxon-name-part-type="genus">Polyommatus</tp:taxon-name-part> (<tp:taxon-name-part taxon-name-part-type="subgenus">Agrodiaetus</tp:taxon-name-part>) <tp:taxon-name-part taxon-name-part-type="species">karindus</tp:taxon-name-part> <tp:taxon-name-part taxon-name-part-type="subspecies">karindus</tp:taxon-name-part></tp:taxon-name> (red circles) and <tp:taxon-name><tp:taxon-name-part taxon-name-part-type="genus">Polyommatus</tp:taxon-name-part> (<tp:taxon-name-part taxon-name-part-type="subgenus">Agrodiaetus</tp:taxon-name-part>) <tp:taxon-name-part taxon-name-part-type="species">karindus</tp:taxon-name-part> <tp:taxon-name-part taxon-name-part-type="subspecies">saravandi</tp:taxon-name-part></tp:taxon-name> (blue circles). The asterisk indicates the type locality of <tp:taxon-name><tp:taxon-name-part taxon-name-part-type="genus">Polyommatus</tp:taxon-name-part> (<tp:taxon-name-part taxon-name-part-type="subgenus">Agrodiaetus</tp:taxon-name-part>) <tp:taxon-name-part taxon-name-part-type="species">karindus</tp:taxon-name-part> <tp:taxon-name-part taxon-name-part-type="subspecies">karindus</tp:taxon-name-part></tp:taxon-name>.</p></caption><graphic xmlns:xlink="http://www.w3.org/1999/xlink" xlink:href="zookeys-538-001-g001.jpg" position="float" orientation="portrait" xlink:type="simple" id="oo_65592.jpg"/></fig><fig id="F2" position="float" orientation="portrait"><label>Figure 2.</label><caption><p>Male meiosis I karyotypes of: <bold>A</bold> <tp:taxon-name><tp:taxon-name-part taxon-name-part-type="genus">Polyommatus</tp:taxon-name-part> (<tp:taxon-name-part taxon-name-part-type="subgenus">Agrodiaetus</tp:taxon-name-part>) <tp:taxon-name-part taxon-name-part-type="species">karindus</tp:taxon-name-part> <tp:taxon-name-part taxon-name-part-type="subspecies">karindus</tp:taxon-name-part></tp:taxon-name>, sample E399, Iran, Kordestan, 40 km SW Saqqez, 1800–1900 m, 2004.VII.29, V. Lukhtanov leg., n = 68 <bold>B</bold> <tp:taxon-name><tp:taxon-name-part taxon-name-part-type="genus">Polyommatus</tp:taxon-name-part> (<tp:taxon-name-part taxon-name-part-type="subgenus">Agrodiaetus</tp:taxon-name-part>) <tp:taxon-name-part taxon-name-part-type="species">karindus</tp:taxon-name-part> <tp:taxon-name-part taxon-name-part-type="subspecies">saravandi</tp:taxon-name-part></tp:taxon-name>, sample W372, Iran, Nahavand <named-content xmlns:xlink="http://www.w3.org/1999/xlink" content-type="dwc:verbatimCoordinates" xlink:type="simple">34°02.57'N; 048°20.22'E</named-content>, 2173m, 2009.VIII.02, V. Lukhtanov &amp; N. Shapoval leg., n = 73. Scale bar = 10 µm.</p></caption><graphic xmlns:xlink="http://www.w3.org/1999/xlink" xlink:href="zookeys-538-001-g002.jpg" position="float" orientation="portrait" xlink:type="simple" id="oo_65593.jpg"/></fig><fig id="F3" position="float" orientation="portrait"><label>Figure 3.</label><caption><p>The Bayesian tree of <tp:taxon-name><tp:taxon-name-part taxon-name-part-type="genus">Polyommatus</tp:taxon-name-part> (<tp:taxon-name-part taxon-name-part-type="subgenus">Agrodiaetus</tp:taxon-name-part>) <tp:taxon-name-part taxon-name-part-type="species">dama</tp:taxon-name-part></tp:taxon-name> and <tp:taxon-name><tp:taxon-name-part taxon-name-part-type="genus">Polyommatus</tp:taxon-name-part> (<tp:taxon-name-part taxon-name-part-type="subgenus">Agrodiaetus</tp:taxon-name-part>) <tp:taxon-name-part taxon-name-part-type="species">karindus</tp:taxon-name-part></tp:taxon-name> based on analysis of the cytochrome c oxidase subunit I gene from 57 specimens. Numbers at nodes indicate Bayesian posterior probability. <italic><tp:taxon-name><tp:taxon-name-part taxon-name-part-type="genus">Agrodiaetus</tp:taxon-name-part> <tp:taxon-name-part taxon-name-part-type="species">karindus</tp:taxon-name-part> <tp:taxon-name-part taxon-name-part-type="subspecies">karindus</tp:taxon-name-part></tp:taxon-name></italic> and <italic><tp:taxon-name><tp:taxon-name-part taxon-name-part-type="genus">Agrodiaetus</tp:taxon-name-part> <tp:taxon-name-part taxon-name-part-type="species">karindus</tp:taxon-name-part> <tp:taxon-name-part taxon-name-part-type="subspecies">saravandi</tp:taxon-name-part></tp:taxon-name></italic> clusters highlighted in pink and blue respectively.</p></caption><graphic xmlns:xlink="http://www.w3.org/1999/xlink" xlink:href="zookeys-538-001-g003.jpg" position="float" orientation="portrait" xlink:type="simple" id="oo_65594.jpg"/></fig><table-wrap id="T1" position="float" orientation="portrait"><label>Table 1.</label><caption><p>List of studied material (129 specimens) with information on karyotype (48 specimens) and <italic>COI</italic> sequences (54 specimens). Collectors: V. Lukhtanov (VL), N. Shapoval (NS) and A. Barabanov (AB).</p></caption><table id="TID0EJDBG" rules="all"><tbody><tr><th rowspan="1" colspan="1">Species</th><th rowspan="1" colspan="1">Sex</th><th rowspan="1" colspan="1">Sample ID</th><th rowspan="1" colspan="1">Chromosome number (n)</th><th rowspan="1" colspan="1">COI</th><th rowspan="1" colspan="1">GenBank number</th><th rowspan="1" colspan="1">Province</th><th rowspan="1" colspan="1">Locality and coordinates</th><th rowspan="1" colspan="1">Altitude</th><th rowspan="1" colspan="1">Date</th><th rowspan="1" colspan="1">Collectors</th></tr><tr><td rowspan="1" colspan="1"><italic><tp:taxon-name><tp:taxon-name-part taxon-name-part-type="species">karindus</tp:taxon-name-part></tp:taxon-name></italic></td><td rowspan="1" colspan="1">M</td><td rowspan="1" colspan="1">E391</td><td rowspan="1" colspan="1">70</td><td rowspan="1" colspan="1"/><td rowspan="1" colspan="1"/><td rowspan="1" colspan="1">Kordestan</td><td rowspan="1" colspan="1">ca. 40 km SW Saqqez <named-content xmlns:xlink="http://www.w3.org/1999/xlink" content-type="dwc:verbatimCoordinates" xlink:type="simple">36°06.18'N; 046°00.27'E</named-content></td><td rowspan="1" colspan="1">1725 m</td><td rowspan="1" colspan="1">29 July 2004</td><td rowspan="1" colspan="1">VL</td></tr><tr><td rowspan="1" colspan="1"><italic><tp:taxon-name><tp:taxon-name-part taxon-name-part-type="species">karindus</tp:taxon-name-part></tp:taxon-name></italic></td><td rowspan="1" colspan="1">M</td><td rowspan="1" colspan="1">E399</td><td rowspan="1" colspan="1">68</td><td rowspan="1" colspan="1"/><td rowspan="1" colspan="1"/><td rowspan="1" colspan="1">Kordestan</td><td rowspan="1" colspan="1">ca. 40 km SW Saqqez <named-content xmlns:xlink="http://www.w3.org/1999/xlink" content-type="dwc:verbatimCoordinates" xlink:type="simple">36°06.18'N; 046°00.27'E</named-content></td><td rowspan="1" colspan="1">1725 m</td><td rowspan="1" colspan="1">29 July 2004</td><td rowspan="1" colspan="1">VL</td></tr><tr><td rowspan="1" colspan="1"><italic><tp:taxon-name><tp:taxon-name-part taxon-name-part-type="species">karindus</tp:taxon-name-part></tp:taxon-name></italic></td><td rowspan="1" colspan="1">M</td><td rowspan="1" colspan="1">E400</td><td rowspan="1" colspan="1">68</td><td rowspan="1" colspan="1"/><td rowspan="1" colspan="1"/><td rowspan="1" colspan="1">Kordestan</td><td rowspan="1" colspan="1">ca. 40 km SW Saqqez <named-content xmlns:xlink="http://www.w3.org/1999/xlink" content-type="dwc:verbatimCoordinates" xlink:type="simple">36°06.18'N; 046°00.27'E</named-content></td><td rowspan="1" colspan="1">1725 m</td><td rowspan="1" colspan="1">29 July 2004</td><td rowspan="1" colspan="1">VL</td></tr><tr><td rowspan="1" colspan="1"><italic><tp:taxon-name><tp:taxon-name-part taxon-name-part-type="species">karindus</tp:taxon-name-part></tp:taxon-name></italic></td><td rowspan="1" colspan="1">M</td><td rowspan="1" colspan="1">E402</td><td rowspan="1" colspan="1">68</td><td rowspan="1" colspan="1"/><td rowspan="1" colspan="1"/><td rowspan="1" colspan="1">Kordestan</td><td rowspan="1" colspan="1">ca. 40 km SW Saqqez <named-content xmlns:xlink="http://www.w3.org/1999/xlink" content-type="dwc:verbatimCoordinates" xlink:type="simple">36°06.18'N; 046°00.27'E</named-content></td><td rowspan="1" colspan="1">1725 m</td><td rowspan="1" colspan="1">29 July 2004</td><td rowspan="1" colspan="1">VL</td></tr><tr><td rowspan="1" colspan="1"><italic><tp:taxon-name><tp:taxon-name-part taxon-name-part-type="species">karindus</tp:taxon-name-part></tp:taxon-name></italic></td><td rowspan="1" colspan="1">M</td><td rowspan="1" colspan="1">Z726</td><td rowspan="1" colspan="1">68</td><td rowspan="1" colspan="1">h02/GH5</td><td rowspan="1" colspan="1"><ext-link xmlns:xlink="http://www.w3.org/1999/xlink" ext-link-type="gen" xlink:href="KT582701" xlink:type="simple">KT582701</ext-link></td><td rowspan="1" colspan="1">Kordestan</td><td rowspan="1" colspan="1">ca. 40 km SW Saqqez <named-content xmlns:xlink="http://www.w3.org/1999/xlink" content-type="dwc:verbatimCoordinates" xlink:type="simple">36°05.97'N; 045°59.63'E</named-content></td><td rowspan="1" colspan="1">1720m</td><td rowspan="1" colspan="1">30 July 2007</td><td rowspan="1" colspan="1">VL &amp; NS</td></tr><tr><td rowspan="1" colspan="1"><italic><tp:taxon-name><tp:taxon-name-part taxon-name-part-type="species">karindus</tp:taxon-name-part></tp:taxon-name></italic></td><td rowspan="1" colspan="1">M</td><td rowspan="1" colspan="1">Z727</td><td rowspan="1" colspan="1">68</td><td rowspan="1" colspan="1">h03/GH5</td><td rowspan="1" colspan="1"><ext-link xmlns:xlink="http://www.w3.org/1999/xlink" ext-link-type="gen" xlink:href="KT582702" xlink:type="simple">KT582702</ext-link></td><td rowspan="1" colspan="1">Kordestan</td><td rowspan="1" colspan="1">ca. 40 km SW Saqqez <named-content xmlns:xlink="http://www.w3.org/1999/xlink" content-type="dwc:verbatimCoordinates" xlink:type="simple">36°05.97'N; 045°59.63'E</named-content></td><td rowspan="1" colspan="1">1720m</td><td rowspan="1" colspan="1">30 July 2007</td><td rowspan="1" colspan="1">VL &amp; NS</td></tr><tr><td rowspan="1" colspan="1"><italic><tp:taxon-name><tp:taxon-name-part taxon-name-part-type="species">karindus</tp:taxon-name-part></tp:taxon-name></italic></td><td rowspan="1" colspan="1">M</td><td rowspan="1" colspan="1">Z729</td><td rowspan="1" colspan="1">68</td><td rowspan="1" colspan="1"/><td rowspan="1" colspan="1"/><td rowspan="1" colspan="1">Kordestan</td><td rowspan="1" colspan="1">ca. 40 km SW Saqqez <named-content xmlns:xlink="http://www.w3.org/1999/xlink" content-type="dwc:verbatimCoordinates" xlink:type="simple">36°05.97'N; 045°59.63'E</named-content></td><td rowspan="1" colspan="1">1720m</td><td rowspan="1" colspan="1">30 July 2007</td><td rowspan="1" colspan="1">VL &amp; NS</td></tr><tr><td rowspan="1" colspan="1"><italic><tp:taxon-name><tp:taxon-name-part taxon-name-part-type="species">karindus</tp:taxon-name-part></tp:taxon-name></italic></td><td rowspan="1" colspan="1">M</td><td rowspan="1" colspan="1">Z749</td><td rowspan="1" colspan="1"/><td rowspan="1" colspan="1">h01/GH5</td><td rowspan="1" colspan="1"><ext-link xmlns:xlink="http://www.w3.org/1999/xlink" ext-link-type="gen" xlink:href="KT582703" xlink:type="simple">KT582703</ext-link></td><td rowspan="1" colspan="1">Kordestan</td><td rowspan="1" colspan="1">ca. 40 km SW Saqqez <named-content xmlns:xlink="http://www.w3.org/1999/xlink" content-type="dwc:verbatimCoordinates" xlink:type="simple">36°04.82'N; 045°58.88'E</named-content></td><td rowspan="1" colspan="1">1880m</td><td rowspan="1" colspan="1">31 July 2007</td><td rowspan="1" colspan="1">VL &amp; NS</td></tr><tr><td rowspan="1" colspan="1"><italic><tp:taxon-name><tp:taxon-name-part taxon-name-part-type="species">karindus</tp:taxon-name-part></tp:taxon-name></italic></td><td rowspan="1" colspan="1">M</td><td rowspan="1" colspan="1">Z750</td><td rowspan="1" colspan="1"/><td rowspan="1" colspan="1">h01/GH5</td><td rowspan="1" colspan="1"><ext-link xmlns:xlink="http://www.w3.org/1999/xlink" ext-link-type="gen" xlink:href="KT582704" xlink:type="simple">KT582704</ext-link></td><td rowspan="1" colspan="1">Kordestan</td><td rowspan="1" colspan="1">ca. 40 km SW Saqqez <named-content xmlns:xlink="http://www.w3.org/1999/xlink" content-type="dwc:verbatimCoordinates" xlink:type="simple">36°04.82'N; 045°58.88'E</named-content></td><td rowspan="1" colspan="1">1880m</td><td rowspan="1" colspan="1">31 July 2007</td><td rowspan="1" colspan="1">VL &amp; NS</td></tr><tr><td rowspan="1" colspan="1"><italic><tp:taxon-name><tp:taxon-name-part taxon-name-part-type="species">karindus</tp:taxon-name-part></tp:taxon-name></italic></td><td rowspan="1" colspan="1">M</td><td rowspan="1" colspan="1">Z753</td><td rowspan="1" colspan="1">68</td><td rowspan="1" colspan="1">h01/GH5</td><td rowspan="1" colspan="1"><ext-link xmlns:xlink="http://www.w3.org/1999/xlink" ext-link-type="gen" xlink:href="KT582705" xlink:type="simple">KT582705</ext-link></td><td rowspan="1" colspan="1">Kordestan</td><td rowspan="1" colspan="1">ca. 40 km SW Saqqez <named-content xmlns:xlink="http://www.w3.org/1999/xlink" content-type="dwc:verbatimCoordinates" xlink:type="simple">36°04.82'N; 045°58.88'E</named-content></td><td rowspan="1" colspan="1">1880m</td><td rowspan="1" colspan="1">31 July 2007</td><td rowspan="1" colspan="1">VL &amp; NS</td></tr><tr><td rowspan="1" colspan="1"><italic><tp:taxon-name><tp:taxon-name-part taxon-name-part-type="species">karindus</tp:taxon-name-part></tp:taxon-name></italic></td><td rowspan="1" colspan="1">M</td><td rowspan="1" colspan="1">Z800</td><td rowspan="1" colspan="1">68</td><td rowspan="1" colspan="1">h01/GH5</td><td rowspan="1" colspan="1"><ext-link xmlns:xlink="http://www.w3.org/1999/xlink" ext-link-type="gen" xlink:href="KT582706" xlink:type="simple">KT582706</ext-link></td><td rowspan="1" colspan="1">Kordestan</td><td rowspan="1" colspan="1">ca. 40 km SW Saqqez <named-content xmlns:xlink="http://www.w3.org/1999/xlink" content-type="dwc:verbatimCoordinates" xlink:type="simple">36°04.09'N; 045°58.82'E</named-content></td><td rowspan="1" colspan="1">2050m</td><td rowspan="1" colspan="1">31 July 2007</td><td rowspan="1" colspan="1">VL &amp; NS</td></tr><tr><td rowspan="1" colspan="1"><italic><tp:taxon-name><tp:taxon-name-part taxon-name-part-type="species">karindus</tp:taxon-name-part></tp:taxon-name></italic></td><td rowspan="1" colspan="1">M</td><td rowspan="1" colspan="1">Z809</td><td rowspan="1" colspan="1">68</td><td rowspan="1" colspan="1">h01/GH5</td><td rowspan="1" colspan="1"><ext-link xmlns:xlink="http://www.w3.org/1999/xlink" ext-link-type="gen" xlink:href="KT582707" xlink:type="simple">KT582707</ext-link></td><td rowspan="1" colspan="1">Kordestan</td><td rowspan="1" colspan="1">ca. 40 km SW Saqqez <named-content xmlns:xlink="http://www.w3.org/1999/xlink" content-type="dwc:verbatimCoordinates" xlink:type="simple">36°04.09'N; 045°58.82'E</named-content></td><td rowspan="1" colspan="1">2050m</td><td rowspan="1" colspan="1">31 July 2007</td><td rowspan="1" colspan="1">VL &amp; NS</td></tr><tr><td rowspan="1" colspan="1"><italic><tp:taxon-name><tp:taxon-name-part taxon-name-part-type="species">karindus</tp:taxon-name-part></tp:taxon-name></italic></td><td rowspan="1" colspan="1">M</td><td rowspan="1" colspan="1">Z820</td><td rowspan="1" colspan="1">68</td><td rowspan="1" colspan="1">h01/GH5</td><td rowspan="1" colspan="1"><ext-link xmlns:xlink="http://www.w3.org/1999/xlink" ext-link-type="gen" xlink:href="KT582708" xlink:type="simple">KT582708</ext-link></td><td rowspan="1" colspan="1">Kordestan</td><td rowspan="1" colspan="1">ca. 40 km SW Saqqez <named-content xmlns:xlink="http://www.w3.org/1999/xlink" content-type="dwc:verbatimCoordinates" xlink:type="simple">36°04.09'N; 045°58.82'E</named-content></td><td rowspan="1" colspan="1">2050m</td><td rowspan="1" colspan="1">31 July 2007</td><td rowspan="1" colspan="1">VL &amp; NS</td></tr><tr><td rowspan="1" colspan="1"><italic><tp:taxon-name><tp:taxon-name-part taxon-name-part-type="species">karindus</tp:taxon-name-part></tp:taxon-name></italic></td><td rowspan="1" colspan="1">M</td><td rowspan="1" colspan="1">Z843</td><td rowspan="1" colspan="1">68</td><td rowspan="1" colspan="1">h01/GH5</td><td rowspan="1" colspan="1"><ext-link xmlns:xlink="http://www.w3.org/1999/xlink" ext-link-type="gen" xlink:href="KT582709" xlink:type="simple">KT582709</ext-link></td><td rowspan="1" colspan="1">Kordestan</td><td rowspan="1" colspan="1">ca. 40 km SW Saqqez <named-content xmlns:xlink="http://www.w3.org/1999/xlink" content-type="dwc:verbatimCoordinates" xlink:type="simple">36°04.64'N; 045°59.16'E</named-content></td><td rowspan="1" colspan="1">1920–1950m</td><td rowspan="1" colspan="1">1 August 2007</td><td rowspan="1" colspan="1">VL &amp; NS</td></tr><tr><td rowspan="1" colspan="1"><italic><tp:taxon-name><tp:taxon-name-part taxon-name-part-type="species">karindus</tp:taxon-name-part></tp:taxon-name></italic></td><td rowspan="1" colspan="1">M</td><td rowspan="1" colspan="1">Z845</td><td rowspan="1" colspan="1">69</td><td rowspan="1" colspan="1">h01/GH5</td><td rowspan="1" colspan="1"><ext-link xmlns:xlink="http://www.w3.org/1999/xlink" ext-link-type="gen" xlink:href="KT582710" xlink:type="simple">KT582710</ext-link></td><td rowspan="1" colspan="1">Kordestan</td><td rowspan="1" colspan="1">ca. 40 km SW Saqqez <named-content xmlns:xlink="http://www.w3.org/1999/xlink" content-type="dwc:verbatimCoordinates" xlink:type="simple">36°04.64'N; 045°59.16'E</named-content></td><td rowspan="1" colspan="1">1920–1950m</td><td rowspan="1" colspan="1">1 August 2007</td><td rowspan="1" colspan="1">VL &amp; NS</td></tr><tr><td rowspan="1" colspan="1"><italic><tp:taxon-name><tp:taxon-name-part taxon-name-part-type="species">karindus</tp:taxon-name-part></tp:taxon-name></italic></td><td rowspan="1" colspan="1">M</td><td rowspan="1" colspan="1">W253</td><td rowspan="1" colspan="1">68</td><td rowspan="1" colspan="1"/><td rowspan="1" colspan="1"/><td rowspan="1" colspan="1">Kordestan</td><td rowspan="1" colspan="1">ca. 40 km SW Saqqez <named-content xmlns:xlink="http://www.w3.org/1999/xlink" content-type="dwc:verbatimCoordinates" xlink:type="simple">36°03.00'N; 045°58.54'E</named-content></td><td rowspan="1" colspan="1">2027m</td><td rowspan="1" colspan="1">29 July 2009</td><td rowspan="1" colspan="1">VL &amp; NS</td></tr><tr><td rowspan="1" colspan="1"><italic><tp:taxon-name><tp:taxon-name-part taxon-name-part-type="species">karindus</tp:taxon-name-part></tp:taxon-name></italic></td><td rowspan="1" colspan="1">M</td><td rowspan="1" colspan="1">W254</td><td rowspan="1" colspan="1">68</td><td rowspan="1" colspan="1"/><td rowspan="1" colspan="1"/><td rowspan="1" colspan="1">Kordestan</td><td rowspan="1" colspan="1">ca. 40 km SW Saqqez <named-content xmlns:xlink="http://www.w3.org/1999/xlink" content-type="dwc:verbatimCoordinates" xlink:type="simple">36°03.00'N; 045°58.54'E</named-content></td><td rowspan="1" colspan="1">2027m</td><td rowspan="1" colspan="1">29 July 2009</td><td rowspan="1" colspan="1">VL &amp; NS</td></tr><tr><td rowspan="1" colspan="1"><italic><tp:taxon-name><tp:taxon-name-part taxon-name-part-type="species">karindus</tp:taxon-name-part></tp:taxon-name></italic></td><td rowspan="1" colspan="1">M</td><td rowspan="1" colspan="1">W259</td><td rowspan="1" colspan="1">68</td><td rowspan="1" colspan="1"/><td rowspan="1" colspan="1"/><td rowspan="1" colspan="1">Kordestan</td><td rowspan="1" colspan="1">ca. 40 km SW Saqqez <named-content xmlns:xlink="http://www.w3.org/1999/xlink" content-type="dwc:verbatimCoordinates" xlink:type="simple">36°03.00'N; 045°58.54'E</named-content></td><td rowspan="1" colspan="1">2027m</td><td rowspan="1" colspan="1">29 July 2009</td><td rowspan="1" colspan="1">VL &amp; NS</td></tr><tr><td rowspan="1" colspan="1"><italic><tp:taxon-name><tp:taxon-name-part taxon-name-part-type="species">karindus</tp:taxon-name-part></tp:taxon-name></italic></td><td rowspan="1" colspan="1">M</td><td rowspan="1" colspan="1">W271</td><td rowspan="1" colspan="1">68</td><td rowspan="1" colspan="1"/><td rowspan="1" colspan="1"/><td rowspan="1" colspan="1">Kordestan</td><td rowspan="1" colspan="1">ca. 40 km SW Saqqez <named-content xmlns:xlink="http://www.w3.org/1999/xlink" content-type="dwc:verbatimCoordinates" xlink:type="simple">36°04.39'N; 045°59.06'E</named-content></td><td rowspan="1" colspan="1">1869m</td><td rowspan="1" colspan="1">29 July 2009</td><td rowspan="1" colspan="1">VL &amp; NS</td></tr><tr><td rowspan="1" colspan="1"><italic><tp:taxon-name><tp:taxon-name-part taxon-name-part-type="species">karindus</tp:taxon-name-part></tp:taxon-name></italic></td><td rowspan="1" colspan="1">M</td><td rowspan="1" colspan="1">W272</td><td rowspan="1" colspan="1">68</td><td rowspan="1" colspan="1"/><td rowspan="1" colspan="1"/><td rowspan="1" colspan="1">Kordestan</td><td rowspan="1" colspan="1">ca. 40 km SW Saqqez <named-content xmlns:xlink="http://www.w3.org/1999/xlink" content-type="dwc:verbatimCoordinates" xlink:type="simple">36°04.39'N; 045°59.06'E</named-content></td><td rowspan="1" colspan="1">1869m</td><td rowspan="1" colspan="1">29 July 2009</td><td rowspan="1" colspan="1">VL &amp; NS</td></tr><tr><td rowspan="1" colspan="1"><italic><tp:taxon-name><tp:taxon-name-part taxon-name-part-type="species">karindus</tp:taxon-name-part></tp:taxon-name></italic></td><td rowspan="1" colspan="1">M</td><td rowspan="1" colspan="1">W273</td><td rowspan="1" colspan="1">68</td><td rowspan="1" colspan="1"/><td rowspan="1" colspan="1"/><td rowspan="1" colspan="1">Kordestan</td><td rowspan="1" colspan="1">ca. 40 km SW Saqqez <named-content xmlns:xlink="http://www.w3.org/1999/xlink" content-type="dwc:verbatimCoordinates" xlink:type="simple">36°04.39'N; 045°59.06'E</named-content></td><td rowspan="1" colspan="1">1869m</td><td rowspan="1" colspan="1">29 July 2009</td><td rowspan="1" colspan="1">VL &amp; NS</td></tr><tr><td rowspan="1" colspan="1"><italic><tp:taxon-name><tp:taxon-name-part taxon-name-part-type="species">karindus</tp:taxon-name-part></tp:taxon-name></italic></td><td rowspan="1" colspan="1">M</td><td rowspan="1" colspan="1">W274</td><td rowspan="1" colspan="1">68</td><td rowspan="1" colspan="1"/><td rowspan="1" colspan="1"/><td rowspan="1" colspan="1">Kordestan</td><td rowspan="1" colspan="1">ca. 40 km SW Saqqez <named-content xmlns:xlink="http://www.w3.org/1999/xlink" content-type="dwc:verbatimCoordinates" xlink:type="simple">36°04.39'N; 045°59.06'E</named-content></td><td rowspan="1" colspan="1">1869m</td><td rowspan="1" colspan="1">29 July 2009</td><td rowspan="1" colspan="1">VL &amp; NS</td></tr><tr><td rowspan="1" colspan="1"><italic><tp:taxon-name><tp:taxon-name-part taxon-name-part-type="species">karindus</tp:taxon-name-part></tp:taxon-name></italic></td><td rowspan="1" colspan="1">M</td><td rowspan="1" colspan="1">W275</td><td rowspan="1" colspan="1">68</td><td rowspan="1" colspan="1"/><td rowspan="1" colspan="1"/><td rowspan="1" colspan="1">Kordestan</td><td rowspan="1" colspan="1">ca. 40 km SW Saqqez <named-content xmlns:xlink="http://www.w3.org/1999/xlink" content-type="dwc:verbatimCoordinates" xlink:type="simple">36°04.39'N; 045°59.06'E</named-content></td><td rowspan="1" colspan="1">1869m</td><td rowspan="1" colspan="1">29 July 2009</td><td rowspan="1" colspan="1">VL &amp; NS</td></tr><tr><td rowspan="1" colspan="1"><italic><tp:taxon-name><tp:taxon-name-part taxon-name-part-type="species">karindus</tp:taxon-name-part></tp:taxon-name></italic></td><td rowspan="1" colspan="1">M</td><td rowspan="1" colspan="1">W276</td><td rowspan="1" colspan="1">68</td><td rowspan="1" colspan="1"/><td rowspan="1" colspan="1"/><td rowspan="1" colspan="1">Kordestan</td><td rowspan="1" colspan="1">ca. 40 km SW Saqqez <named-content xmlns:xlink="http://www.w3.org/1999/xlink" content-type="dwc:verbatimCoordinates" xlink:type="simple">36°04.39'N; 045°59.06'E</named-content></td><td rowspan="1" colspan="1">1869m</td><td rowspan="1" colspan="1">29 July 2009</td><td rowspan="1" colspan="1">VL &amp; NS</td></tr><tr><td rowspan="1" colspan="1"><italic><tp:taxon-name><tp:taxon-name-part taxon-name-part-type="species">karindus</tp:taxon-name-part></tp:taxon-name></italic></td><td rowspan="1" colspan="1">M</td><td rowspan="1" colspan="1">W277</td><td rowspan="1" colspan="1">68</td><td rowspan="1" colspan="1"/><td rowspan="1" colspan="1"/><td rowspan="1" colspan="1">Kordestan</td><td rowspan="1" colspan="1">ca. 40 km SW Saqqez <named-content xmlns:xlink="http://www.w3.org/1999/xlink" content-type="dwc:verbatimCoordinates" xlink:type="simple">36°04.39'N; 045°59.06'E</named-content></td><td rowspan="1" colspan="1">1869m</td><td rowspan="1" colspan="1">29 July 2009</td><td rowspan="1" colspan="1">VL &amp; NS</td></tr><tr><td rowspan="1" colspan="1"><italic><tp:taxon-name><tp:taxon-name-part taxon-name-part-type="species">karindus</tp:taxon-name-part></tp:taxon-name></italic></td><td rowspan="1" colspan="1">M</td><td rowspan="1" colspan="1">W278</td><td rowspan="1" colspan="1">68</td><td rowspan="1" colspan="1"/><td rowspan="1" colspan="1"/><td rowspan="1" colspan="1">Kordestan</td><td rowspan="1" colspan="1">ca. 40 km SW Saqqez <named-content xmlns:xlink="http://www.w3.org/1999/xlink" content-type="dwc:verbatimCoordinates" xlink:type="simple">36°04.39'N; 045°59.06'E</named-content></td><td rowspan="1" colspan="1">1869m</td><td rowspan="1" colspan="1">29 July 2009</td><td rowspan="1" colspan="1">VL &amp; NS</td></tr><tr><td rowspan="1" colspan="1"><italic><tp:taxon-name><tp:taxon-name-part taxon-name-part-type="species">karindus</tp:taxon-name-part></tp:taxon-name></italic></td><td rowspan="1" colspan="1">M</td><td rowspan="1" colspan="1">W279</td><td rowspan="1" colspan="1">68</td><td rowspan="1" colspan="1"/><td rowspan="1" colspan="1"/><td rowspan="1" colspan="1">Kordestan</td><td rowspan="1" colspan="1">ca. 40 km SW Saqqez <named-content xmlns:xlink="http://www.w3.org/1999/xlink" content-type="dwc:verbatimCoordinates" xlink:type="simple">36°04.39'N; 045°59.06'E</named-content></td><td rowspan="1" colspan="1">1869m</td><td rowspan="1" colspan="1">29 July 2009</td><td rowspan="1" colspan="1">VL &amp; NS</td></tr><tr><td rowspan="1" colspan="1"><italic><tp:taxon-name><tp:taxon-name-part taxon-name-part-type="species">karindus</tp:taxon-name-part></tp:taxon-name></italic></td><td rowspan="1" colspan="1">M</td><td rowspan="1" colspan="1">W280</td><td rowspan="1" colspan="1">68</td><td rowspan="1" colspan="1"/><td rowspan="1" colspan="1"/><td rowspan="1" colspan="1">Kordestan</td><td rowspan="1" colspan="1">ca. 40 km SW Saqqez <named-content xmlns:xlink="http://www.w3.org/1999/xlink" content-type="dwc:verbatimCoordinates" xlink:type="simple">36°04.39'N; 045°59.06'E</named-content></td><td rowspan="1" colspan="1">1869m</td><td rowspan="1" colspan="1">29 July 2009</td><td rowspan="1" colspan="1">VL &amp; NS</td></tr><tr><td rowspan="1" colspan="1"><italic><tp:taxon-name><tp:taxon-name-part taxon-name-part-type="species">karindus</tp:taxon-name-part></tp:taxon-name></italic></td><td rowspan="1" colspan="1">M</td><td rowspan="1" colspan="1">W281</td><td rowspan="1" colspan="1">68</td><td rowspan="1" colspan="1"/><td rowspan="1" colspan="1"/><td rowspan="1" colspan="1">Kordestan</td><td rowspan="1" colspan="1">ca. 40 km SW Saqqez <named-content xmlns:xlink="http://www.w3.org/1999/xlink" content-type="dwc:verbatimCoordinates" xlink:type="simple">36°04.39'N; 045°59.06'E</named-content></td><td rowspan="1" colspan="1">1869m</td><td rowspan="1" colspan="1">29 July 2009</td><td rowspan="1" colspan="1">VL &amp; NS</td></tr><tr><td rowspan="1" colspan="1"><italic><tp:taxon-name><tp:taxon-name-part taxon-name-part-type="species">karindus</tp:taxon-name-part></tp:taxon-name></italic></td><td rowspan="1" colspan="1">M</td><td rowspan="1" colspan="1">W282</td><td rowspan="1" colspan="1">68</td><td rowspan="1" colspan="1"/><td rowspan="1" colspan="1"/><td rowspan="1" colspan="1">Kordestan</td><td rowspan="1" colspan="1">ca. 40 km SW Saqqez <named-content xmlns:xlink="http://www.w3.org/1999/xlink" content-type="dwc:verbatimCoordinates" xlink:type="simple">36°04.39'N; 045°59.06'E</named-content></td><td rowspan="1" colspan="1">1869m</td><td rowspan="1" colspan="1">29 July 2009</td><td rowspan="1" colspan="1">VL &amp; NS</td></tr><tr><td rowspan="1" colspan="1"><italic><tp:taxon-name><tp:taxon-name-part taxon-name-part-type="species">karindus</tp:taxon-name-part></tp:taxon-name></italic></td><td rowspan="1" colspan="1">M</td><td rowspan="1" colspan="1">W283</td><td rowspan="1" colspan="1">68</td><td rowspan="1" colspan="1"/><td rowspan="1" colspan="1"/><td rowspan="1" colspan="1">Kordestan</td><td rowspan="1" colspan="1">ca. 40 km SW Saqqez <named-content xmlns:xlink="http://www.w3.org/1999/xlink" content-type="dwc:verbatimCoordinates" xlink:type="simple">36°04.39'N; 045°59.06'E</named-content></td><td rowspan="1" colspan="1">1869m</td><td rowspan="1" colspan="1">29 July 2009</td><td rowspan="1" colspan="1">VL &amp; NS</td></tr><tr><td rowspan="1" colspan="1"><italic><tp:taxon-name><tp:taxon-name-part taxon-name-part-type="species">karindus</tp:taxon-name-part></tp:taxon-name></italic></td><td rowspan="1" colspan="1">M</td><td rowspan="1" colspan="1">W340</td><td rowspan="1" colspan="1"/><td rowspan="1" colspan="1">h01/GH5</td><td rowspan="1" colspan="1"><ext-link xmlns:xlink="http://www.w3.org/1999/xlink" ext-link-type="gen" xlink:href="KT582732" xlink:type="simple">KT582732</ext-link></td><td rowspan="1" colspan="1">Kordestan</td><td rowspan="1" colspan="1">Dare Dozdan <named-content xmlns:xlink="http://www.w3.org/1999/xlink" content-type="dwc:verbatimCoordinates" xlink:type="simple">35°52.05'N; 046°33.03'E</named-content></td><td rowspan="1" colspan="1">2066m</td><td rowspan="1" colspan="1">30 July 2009</td><td rowspan="1" colspan="1">VL &amp; NS</td></tr><tr><td rowspan="1" colspan="1"><italic><tp:taxon-name><tp:taxon-name-part taxon-name-part-type="species">karindus</tp:taxon-name-part></tp:taxon-name></italic></td><td rowspan="1" colspan="1">M</td><td rowspan="1" colspan="1">W341</td><td rowspan="1" colspan="1"/><td rowspan="1" colspan="1">h01/GH5</td><td rowspan="1" colspan="1"><ext-link xmlns:xlink="http://www.w3.org/1999/xlink" ext-link-type="gen" xlink:href="KT582733" xlink:type="simple">KT582733</ext-link></td><td rowspan="1" colspan="1">Kordestan</td><td rowspan="1" colspan="1">Dare Dozdan <named-content xmlns:xlink="http://www.w3.org/1999/xlink" content-type="dwc:verbatimCoordinates" xlink:type="simple">35°52.05'N; 046°33.03'E</named-content></td><td rowspan="1" colspan="1">2066m</td><td rowspan="1" colspan="1">30 July 2009</td><td rowspan="1" colspan="1">VL &amp; NS</td></tr><tr><td rowspan="1" colspan="1"><italic><tp:taxon-name><tp:taxon-name-part taxon-name-part-type="species">karindus</tp:taxon-name-part></tp:taxon-name></italic></td><td rowspan="1" colspan="1">M</td><td rowspan="1" colspan="1">W342</td><td rowspan="1" colspan="1"/><td rowspan="1" colspan="1">h01/GH5</td><td rowspan="1" colspan="1"><ext-link xmlns:xlink="http://www.w3.org/1999/xlink" ext-link-type="gen" xlink:href="KT582734" xlink:type="simple">KT582734</ext-link></td><td rowspan="1" colspan="1">Kordestan</td><td rowspan="1" colspan="1">Dare Dozdan <named-content xmlns:xlink="http://www.w3.org/1999/xlink" content-type="dwc:verbatimCoordinates" xlink:type="simple">35°52.05'N; 046°33.03'E</named-content></td><td rowspan="1" colspan="1">2066m</td><td rowspan="1" colspan="1">30 July 2009</td><td rowspan="1" colspan="1">VL &amp; NS</td></tr><tr><td rowspan="1" colspan="1"><italic><tp:taxon-name><tp:taxon-name-part taxon-name-part-type="species">karindus</tp:taxon-name-part></tp:taxon-name></italic></td><td rowspan="1" colspan="1">M</td><td rowspan="1" colspan="1">W354</td><td rowspan="1" colspan="1"/><td rowspan="1" colspan="1">h04/GH5</td><td rowspan="1" colspan="1"><ext-link xmlns:xlink="http://www.w3.org/1999/xlink" ext-link-type="gen" xlink:href="KT582737" xlink:type="simple">KT582737</ext-link></td><td rowspan="1" colspan="1">Kordestan</td><td rowspan="1" colspan="1">Dare Dozdan <named-content xmlns:xlink="http://www.w3.org/1999/xlink" content-type="dwc:verbatimCoordinates" xlink:type="simple">35°52.05'N; 046°33.03'E</named-content></td><td rowspan="1" colspan="1">2277m</td><td rowspan="1" colspan="1">31 July 2009</td><td rowspan="1" colspan="1">VL &amp; NS</td></tr><tr><td rowspan="1" colspan="1"><italic><tp:taxon-name><tp:taxon-name-part taxon-name-part-type="species">karindus</tp:taxon-name-part></tp:taxon-name></italic></td><td rowspan="1" colspan="1">M</td><td rowspan="1" colspan="1">W355</td><td rowspan="1" colspan="1"/><td rowspan="1" colspan="1">h01/GH5</td><td rowspan="1" colspan="1"><ext-link xmlns:xlink="http://www.w3.org/1999/xlink" ext-link-type="gen" xlink:href="KT582735" xlink:type="simple">KT582735</ext-link></td><td rowspan="1" colspan="1">Kordestan</td><td rowspan="1" colspan="1">Dare Dozdan <named-content xmlns:xlink="http://www.w3.org/1999/xlink" content-type="dwc:verbatimCoordinates" xlink:type="simple">35°52.05'N; 046°33.03'E</named-content></td><td rowspan="1" colspan="1">2277m</td><td rowspan="1" colspan="1">31 July 2009</td><td rowspan="1" colspan="1">VL &amp; NS</td></tr><tr><td rowspan="1" colspan="1"><italic><tp:taxon-name><tp:taxon-name-part taxon-name-part-type="species">karindus</tp:taxon-name-part></tp:taxon-name></italic></td><td rowspan="1" colspan="1">M</td><td rowspan="1" colspan="1">W361</td><td rowspan="1" colspan="1"/><td rowspan="1" colspan="1">h01/GH5</td><td rowspan="1" colspan="1"><ext-link xmlns:xlink="http://www.w3.org/1999/xlink" ext-link-type="gen" xlink:href="KT582736" xlink:type="simple">KT582736</ext-link></td><td rowspan="1" colspan="1">Kordestan</td><td rowspan="1" colspan="1">Dare Dozdan <named-content xmlns:xlink="http://www.w3.org/1999/xlink" content-type="dwc:verbatimCoordinates" xlink:type="simple">35°52.05'N; 046°33.03'E</named-content></td><td rowspan="1" colspan="1">2066m</td><td rowspan="1" colspan="1">31 July 2009</td><td rowspan="1" colspan="1">VL &amp; NS</td></tr><tr><td rowspan="1" colspan="1"><italic><tp:taxon-name><tp:taxon-name-part taxon-name-part-type="species">karindus</tp:taxon-name-part></tp:taxon-name></italic></td><td rowspan="1" colspan="1">M</td><td rowspan="1" colspan="1">W366</td><td rowspan="1" colspan="1"/><td rowspan="1" colspan="1">h01/GH5</td><td rowspan="1" colspan="1"><ext-link xmlns:xlink="http://www.w3.org/1999/xlink" ext-link-type="gen" xlink:href="KT582738" xlink:type="simple">KT582738</ext-link></td><td rowspan="1" colspan="1">Kordestan</td><td rowspan="1" colspan="1">Dare Dozdan <named-content xmlns:xlink="http://www.w3.org/1999/xlink" content-type="dwc:verbatimCoordinates" xlink:type="simple">35°52.05'N; 046°33.03'E</named-content></td><td rowspan="1" colspan="1">2066m</td><td rowspan="1" colspan="1">31 July 2009</td><td rowspan="1" colspan="1">VL &amp; NS</td></tr><tr><td rowspan="1" colspan="1"><italic><tp:taxon-name><tp:taxon-name-part taxon-name-part-type="species">karindus</tp:taxon-name-part></tp:taxon-name></italic></td><td rowspan="1" colspan="1">M</td><td rowspan="1" colspan="1">V069</td><td rowspan="1" colspan="1"/><td rowspan="1" colspan="1">h01/GH5</td><td rowspan="1" colspan="1"><ext-link xmlns:xlink="http://www.w3.org/1999/xlink" ext-link-type="gen" xlink:href="KT582739" xlink:type="simple">KT582739</ext-link></td><td rowspan="1" colspan="1">Kordestan</td><td rowspan="1" colspan="1">Dare Dozdan <named-content xmlns:xlink="http://www.w3.org/1999/xlink" content-type="dwc:verbatimCoordinates" xlink:type="simple">35°51.30'N; 046°42.60'E</named-content></td><td rowspan="1" colspan="1">2200m</td><td rowspan="1" colspan="1">27 July 2014</td><td rowspan="1" colspan="1">NS &amp; AB</td></tr><tr><td rowspan="1" colspan="1"><italic><tp:taxon-name><tp:taxon-name-part taxon-name-part-type="species">karindus</tp:taxon-name-part></tp:taxon-name></italic></td><td rowspan="1" colspan="1">M</td><td rowspan="1" colspan="1">V070</td><td rowspan="1" colspan="1"/><td rowspan="1" colspan="1">h01/GH5</td><td rowspan="1" colspan="1"><ext-link xmlns:xlink="http://www.w3.org/1999/xlink" ext-link-type="gen" xlink:href="KT582740" xlink:type="simple">KT582740</ext-link></td><td rowspan="1" colspan="1">Kordestan</td><td rowspan="1" colspan="1">Dare Dozdan <named-content xmlns:xlink="http://www.w3.org/1999/xlink" content-type="dwc:verbatimCoordinates" xlink:type="simple">35°51.30'N; 046°42.60'E</named-content></td><td rowspan="1" colspan="1">2200m</td><td rowspan="1" colspan="1">27 July 2014</td><td rowspan="1" colspan="1">NS &amp; AB</td></tr><tr><td rowspan="1" colspan="1"><italic><tp:taxon-name><tp:taxon-name-part taxon-name-part-type="species">karindus</tp:taxon-name-part></tp:taxon-name></italic></td><td rowspan="1" colspan="1">M</td><td rowspan="1" colspan="1">W370</td><td rowspan="1" colspan="1">73</td><td rowspan="1" colspan="1">h05/GH4</td><td rowspan="1" colspan="1"><ext-link xmlns:xlink="http://www.w3.org/1999/xlink" ext-link-type="gen" xlink:href="KT582722" xlink:type="simple">KT582722</ext-link></td><td rowspan="1" colspan="1">Lorestan</td><td rowspan="1" colspan="1">Nahavand <named-content xmlns:xlink="http://www.w3.org/1999/xlink" content-type="dwc:verbatimCoordinates" xlink:type="simple">34°02.57'N; 048°20.22'E</named-content></td><td rowspan="1" colspan="1">2173m</td><td rowspan="1" colspan="1">2 August 2009</td><td rowspan="1" colspan="1">VL &amp; NS</td></tr><tr><td rowspan="1" colspan="1"><italic><tp:taxon-name><tp:taxon-name-part taxon-name-part-type="species">karindus</tp:taxon-name-part></tp:taxon-name></italic></td><td rowspan="1" colspan="1">M</td><td rowspan="1" colspan="1">W371</td><td rowspan="1" colspan="1">73</td><td rowspan="1" colspan="1">h05/GH4</td><td rowspan="1" colspan="1"><ext-link xmlns:xlink="http://www.w3.org/1999/xlink" ext-link-type="gen" xlink:href="KT582723" xlink:type="simple">KT582723</ext-link></td><td rowspan="1" colspan="1">Lorestan</td><td rowspan="1" colspan="1">Nahavand <named-content xmlns:xlink="http://www.w3.org/1999/xlink" content-type="dwc:verbatimCoordinates" xlink:type="simple">34°02.57'N; 048°20.22'E</named-content></td><td rowspan="1" colspan="1">2173m</td><td rowspan="1" colspan="1">2 August 2009</td><td rowspan="1" colspan="1">VL &amp; NS</td></tr><tr><td rowspan="1" colspan="1"><italic><tp:taxon-name><tp:taxon-name-part taxon-name-part-type="species">karindus</tp:taxon-name-part></tp:taxon-name></italic></td><td rowspan="1" colspan="1">M</td><td rowspan="1" colspan="1">W372</td><td rowspan="1" colspan="1">73</td><td rowspan="1" colspan="1">h09/GH2</td><td rowspan="1" colspan="1"><ext-link xmlns:xlink="http://www.w3.org/1999/xlink" ext-link-type="gen" xlink:href="KT582724" xlink:type="simple">KT582724</ext-link></td><td rowspan="1" colspan="1">Lorestan</td><td rowspan="1" colspan="1">Nahavand <named-content xmlns:xlink="http://www.w3.org/1999/xlink" content-type="dwc:verbatimCoordinates" xlink:type="simple">34°02.57'N; 048°20.22'E</named-content></td><td rowspan="1" colspan="1">2173m</td><td rowspan="1" colspan="1">2 August 2009</td><td rowspan="1" colspan="1">VL &amp; NS</td></tr><tr><td rowspan="1" colspan="1"><italic><tp:taxon-name><tp:taxon-name-part taxon-name-part-type="species">karindus</tp:taxon-name-part></tp:taxon-name></italic></td><td rowspan="1" colspan="1">M</td><td rowspan="1" colspan="1">W373</td><td rowspan="1" colspan="1">73</td><td rowspan="1" colspan="1">h05/GH4</td><td rowspan="1" colspan="1"><ext-link xmlns:xlink="http://www.w3.org/1999/xlink" ext-link-type="gen" xlink:href="KT582725" xlink:type="simple">KT582725</ext-link></td><td rowspan="1" colspan="1">Lorestan</td><td rowspan="1" colspan="1">Nahavand <named-content xmlns:xlink="http://www.w3.org/1999/xlink" content-type="dwc:verbatimCoordinates" xlink:type="simple">34°02.57'N; 048°20.22'E</named-content></td><td rowspan="1" colspan="1">2173m</td><td rowspan="1" colspan="1">2 August 2009</td><td rowspan="1" colspan="1">VL &amp; NS</td></tr><tr><td rowspan="1" colspan="1"><italic><tp:taxon-name><tp:taxon-name-part taxon-name-part-type="species">karindus</tp:taxon-name-part></tp:taxon-name></italic></td><td rowspan="1" colspan="1">M</td><td rowspan="1" colspan="1">W374</td><td rowspan="1" colspan="1"/><td rowspan="1" colspan="1">h09/GH2</td><td rowspan="1" colspan="1"><ext-link xmlns:xlink="http://www.w3.org/1999/xlink" ext-link-type="gen" xlink:href="KT582726" xlink:type="simple">KT582726</ext-link></td><td rowspan="1" colspan="1">Lorestan</td><td rowspan="1" colspan="1">Nahavand <named-content xmlns:xlink="http://www.w3.org/1999/xlink" content-type="dwc:verbatimCoordinates" xlink:type="simple">34°02.57'N; 048°20.22'E</named-content></td><td rowspan="1" colspan="1">2173m</td><td rowspan="1" colspan="1">2 August 2009</td><td rowspan="1" colspan="1">VL &amp; NS</td></tr><tr><td rowspan="1" colspan="1"><italic><tp:taxon-name><tp:taxon-name-part taxon-name-part-type="species">karindus</tp:taxon-name-part></tp:taxon-name></italic></td><td rowspan="1" colspan="1">M</td><td rowspan="1" colspan="1">W375</td><td rowspan="1" colspan="1"/><td rowspan="1" colspan="1">h09/GH2</td><td rowspan="1" colspan="1"><ext-link xmlns:xlink="http://www.w3.org/1999/xlink" ext-link-type="gen" xlink:href="KT582727" xlink:type="simple">KT582727</ext-link></td><td rowspan="1" colspan="1">Lorestan</td><td rowspan="1" colspan="1">Nahavand <named-content xmlns:xlink="http://www.w3.org/1999/xlink" content-type="dwc:verbatimCoordinates" xlink:type="simple">34°02.57'N; 048°20.22'E</named-content></td><td rowspan="1" colspan="1">2173m</td><td rowspan="1" colspan="1">2 August 2009</td><td rowspan="1" colspan="1">VL &amp; NS</td></tr><tr><td rowspan="1" colspan="1"><italic><tp:taxon-name><tp:taxon-name-part taxon-name-part-type="species">karindus</tp:taxon-name-part></tp:taxon-name></italic></td><td rowspan="1" colspan="1">M</td><td rowspan="1" colspan="1">W376</td><td rowspan="1" colspan="1"/><td rowspan="1" colspan="1">h09/GH2</td><td rowspan="1" colspan="1"><ext-link xmlns:xlink="http://www.w3.org/1999/xlink" ext-link-type="gen" xlink:href="KT582728" xlink:type="simple">KT582728</ext-link></td><td rowspan="1" colspan="1">Lorestan</td><td rowspan="1" colspan="1">Nahavand <named-content xmlns:xlink="http://www.w3.org/1999/xlink" content-type="dwc:verbatimCoordinates" xlink:type="simple">34°02.57'N; 048°20.22'E</named-content></td><td rowspan="1" colspan="1">2173m</td><td rowspan="1" colspan="1">2 August 2009</td><td rowspan="1" colspan="1">VL &amp; NS</td></tr><tr><td rowspan="1" colspan="1"><italic><tp:taxon-name><tp:taxon-name-part taxon-name-part-type="species">karindus</tp:taxon-name-part></tp:taxon-name></italic></td><td rowspan="1" colspan="1">M</td><td rowspan="1" colspan="1">W388</td><td rowspan="1" colspan="1"/><td rowspan="1" colspan="1">h08/GH2</td><td rowspan="1" colspan="1"><ext-link xmlns:xlink="http://www.w3.org/1999/xlink" ext-link-type="gen" xlink:href="KT582731" xlink:type="simple">KT582731</ext-link></td><td rowspan="1" colspan="1">Lorestan</td><td rowspan="1" colspan="1">Nahavand <named-content xmlns:xlink="http://www.w3.org/1999/xlink" content-type="dwc:verbatimCoordinates" xlink:type="simple">34°02.57'N; 048°20.22'E</named-content></td><td rowspan="1" colspan="1">1950–2173m</td><td rowspan="1" colspan="1">3 August 2009</td><td rowspan="1" colspan="1">VL &amp; NS</td></tr><tr><td rowspan="1" colspan="1"><italic><tp:taxon-name><tp:taxon-name-part taxon-name-part-type="species">karindus</tp:taxon-name-part></tp:taxon-name></italic></td><td rowspan="1" colspan="1">M</td><td rowspan="1" colspan="1">W389</td><td rowspan="1" colspan="1"/><td rowspan="1" colspan="1">h05/GH4</td><td rowspan="1" colspan="1"><ext-link xmlns:xlink="http://www.w3.org/1999/xlink" ext-link-type="gen" xlink:href="KT582729" xlink:type="simple">KT582729</ext-link></td><td rowspan="1" colspan="1">Lorestan</td><td rowspan="1" colspan="1">Nahavand <named-content xmlns:xlink="http://www.w3.org/1999/xlink" content-type="dwc:verbatimCoordinates" xlink:type="simple">34°02.57'N; 048°20.22'E</named-content></td><td rowspan="1" colspan="1">1950–2173m</td><td rowspan="1" colspan="1">3 August 2009</td><td rowspan="1" colspan="1">VL &amp; NS</td></tr><tr><td rowspan="1" colspan="1"><italic><tp:taxon-name><tp:taxon-name-part taxon-name-part-type="species">karindus</tp:taxon-name-part></tp:taxon-name></italic></td><td rowspan="1" colspan="1">M</td><td rowspan="1" colspan="1">W390</td><td rowspan="1" colspan="1"/><td rowspan="1" colspan="1">h09/GH2</td><td rowspan="1" colspan="1"><ext-link xmlns:xlink="http://www.w3.org/1999/xlink" ext-link-type="gen" xlink:href="KT582730" xlink:type="simple">KT582730</ext-link></td><td rowspan="1" colspan="1">Lorestan</td><td rowspan="1" colspan="1">Nahavand <named-content xmlns:xlink="http://www.w3.org/1999/xlink" content-type="dwc:verbatimCoordinates" xlink:type="simple">34°02.57'N; 048°20.22'E</named-content></td><td rowspan="1" colspan="1">1950–2173m</td><td rowspan="1" colspan="1">3 August 2009</td><td rowspan="1" colspan="1">VL &amp; NS</td></tr><tr><td rowspan="1" colspan="1"><italic><tp:taxon-name><tp:taxon-name-part taxon-name-part-type="species">karindus</tp:taxon-name-part></tp:taxon-name></italic></td><td rowspan="1" colspan="1">M</td><td rowspan="1" colspan="1">W391</td><td rowspan="1" colspan="1"/><td rowspan="1" colspan="1"/><td rowspan="1" colspan="1"/><td rowspan="1" colspan="1">Lorestan</td><td rowspan="1" colspan="1">Nahavand <named-content xmlns:xlink="http://www.w3.org/1999/xlink" content-type="dwc:verbatimCoordinates" xlink:type="simple">34°02.57'N; 048°20.22'E</named-content></td><td rowspan="1" colspan="1">1950–2173m</td><td rowspan="1" colspan="1">3 August 2009</td><td rowspan="1" colspan="1">VL &amp; NS</td></tr><tr><td rowspan="1" colspan="1"><italic><tp:taxon-name><tp:taxon-name-part taxon-name-part-type="species">karindus</tp:taxon-name-part></tp:taxon-name></italic></td><td rowspan="1" colspan="1">M</td><td rowspan="1" colspan="1">W392</td><td rowspan="1" colspan="1"/><td rowspan="1" colspan="1"/><td rowspan="1" colspan="1"/><td rowspan="1" colspan="1">Lorestan</td><td rowspan="1" colspan="1">Nahavand <named-content xmlns:xlink="http://www.w3.org/1999/xlink" content-type="dwc:verbatimCoordinates" xlink:type="simple">34°02.57'N; 048°20.22'E</named-content></td><td rowspan="1" colspan="1">1950–2173m</td><td rowspan="1" colspan="1">3 August 2009</td><td rowspan="1" colspan="1">VL &amp; NS</td></tr><tr><td rowspan="1" colspan="1"><italic><tp:taxon-name><tp:taxon-name-part taxon-name-part-type="species">karindus</tp:taxon-name-part></tp:taxon-name></italic></td><td rowspan="1" colspan="1">M</td><td rowspan="1" colspan="1">U217</td><td rowspan="1" colspan="1"/><td rowspan="1" colspan="1"/><td rowspan="1" colspan="1"/><td rowspan="1" colspan="1">Lorestan</td><td rowspan="1" colspan="1">Nahavand, <named-content xmlns:xlink="http://www.w3.org/1999/xlink" content-type="dwc:verbatimCoordinates" xlink:type="simple">34°02.92'N; 48°20.40'E</named-content></td><td rowspan="1" colspan="1">2161 m</td><td rowspan="1" colspan="1">19 July 2011</td><td rowspan="1" colspan="1">VL &amp; NS</td></tr><tr><td rowspan="1" colspan="1"><italic><tp:taxon-name><tp:taxon-name-part taxon-name-part-type="species">karindus</tp:taxon-name-part></tp:taxon-name></italic></td><td rowspan="1" colspan="1">M</td><td rowspan="1" colspan="1">U218</td><td rowspan="1" colspan="1"/><td rowspan="1" colspan="1"/><td rowspan="1" colspan="1"/><td rowspan="1" colspan="1">Lorestan</td><td rowspan="1" colspan="1">Nahavand, <named-content xmlns:xlink="http://www.w3.org/1999/xlink" content-type="dwc:verbatimCoordinates" xlink:type="simple">34°02.92'N; 48°20.40'E</named-content></td><td rowspan="1" colspan="1">2161 m</td><td rowspan="1" colspan="1">19 July 2011</td><td rowspan="1" colspan="1">VL &amp; NS</td></tr><tr><td rowspan="1" colspan="1"><italic><tp:taxon-name><tp:taxon-name-part taxon-name-part-type="species">karindus</tp:taxon-name-part></tp:taxon-name></italic></td><td rowspan="1" colspan="1">M</td><td rowspan="1" colspan="1">U219</td><td rowspan="1" colspan="1"/><td rowspan="1" colspan="1"/><td rowspan="1" colspan="1"/><td rowspan="1" colspan="1">Lorestan</td><td rowspan="1" colspan="1">Nahavand, <named-content xmlns:xlink="http://www.w3.org/1999/xlink" content-type="dwc:verbatimCoordinates" xlink:type="simple">34°02.92'N; 48°20.40'E</named-content></td><td rowspan="1" colspan="1">2161 m</td><td rowspan="1" colspan="1">19 July 2011</td><td rowspan="1" colspan="1">VL &amp; NS</td></tr><tr><td rowspan="1" colspan="1"><italic><tp:taxon-name><tp:taxon-name-part taxon-name-part-type="species">karindus</tp:taxon-name-part></tp:taxon-name></italic></td><td rowspan="1" colspan="1">M</td><td rowspan="1" colspan="1">U220</td><td rowspan="1" colspan="1"/><td rowspan="1" colspan="1"/><td rowspan="1" colspan="1"/><td rowspan="1" colspan="1">Lorestan</td><td rowspan="1" colspan="1">Nahavand, <named-content xmlns:xlink="http://www.w3.org/1999/xlink" content-type="dwc:verbatimCoordinates" xlink:type="simple">34°02.92'N; 48°20.40'E</named-content></td><td rowspan="1" colspan="1">2161 m</td><td rowspan="1" colspan="1">19 July 2011</td><td rowspan="1" colspan="1">VL &amp; NS</td></tr><tr><td rowspan="1" colspan="1"><italic><tp:taxon-name><tp:taxon-name-part taxon-name-part-type="species">karindus</tp:taxon-name-part></tp:taxon-name></italic></td><td rowspan="1" colspan="1">M</td><td rowspan="1" colspan="1">U223</td><td rowspan="1" colspan="1"/><td rowspan="1" colspan="1"/><td rowspan="1" colspan="1"/><td rowspan="1" colspan="1">Lorestan</td><td rowspan="1" colspan="1">Nahavand, <named-content xmlns:xlink="http://www.w3.org/1999/xlink" content-type="dwc:verbatimCoordinates" xlink:type="simple">34°02.92'N; 48°20.40'E</named-content></td><td rowspan="1" colspan="1">2161 m</td><td rowspan="1" colspan="1">19 July 2011</td><td rowspan="1" colspan="1">VL &amp; NS</td></tr><tr><td rowspan="1" colspan="1"><italic><tp:taxon-name><tp:taxon-name-part taxon-name-part-type="species">karindus</tp:taxon-name-part></tp:taxon-name></italic></td><td rowspan="1" colspan="1">M</td><td rowspan="1" colspan="1">U228</td><td rowspan="1" colspan="1"/><td rowspan="1" colspan="1"/><td rowspan="1" colspan="1"/><td rowspan="1" colspan="1">Lorestan</td><td rowspan="1" colspan="1">Nahavand, <named-content xmlns:xlink="http://www.w3.org/1999/xlink" content-type="dwc:verbatimCoordinates" xlink:type="simple">34°02.91'N; 48°21.08'E</named-content></td><td rowspan="1" colspan="1">2020 m</td><td rowspan="1" colspan="1">20 July 2011</td><td rowspan="1" colspan="1">VL &amp; NS</td></tr><tr><td rowspan="1" colspan="1"><italic><tp:taxon-name><tp:taxon-name-part taxon-name-part-type="species">karindus</tp:taxon-name-part></tp:taxon-name></italic></td><td rowspan="1" colspan="1">M</td><td rowspan="1" colspan="1">U229</td><td rowspan="1" colspan="1"/><td rowspan="1" colspan="1"/><td rowspan="1" colspan="1"/><td rowspan="1" colspan="1">Lorestan</td><td rowspan="1" colspan="1">Nahavand, <named-content xmlns:xlink="http://www.w3.org/1999/xlink" content-type="dwc:verbatimCoordinates" xlink:type="simple">34°02.91'N; 48°21.08'E</named-content></td><td rowspan="1" colspan="1">2020 m</td><td rowspan="1" colspan="1">20 July 2011</td><td rowspan="1" colspan="1">VL &amp; NS</td></tr><tr><td rowspan="1" colspan="1"><italic><tp:taxon-name><tp:taxon-name-part taxon-name-part-type="species">karindus</tp:taxon-name-part></tp:taxon-name></italic></td><td rowspan="1" colspan="1">M</td><td rowspan="1" colspan="1">U230</td><td rowspan="1" colspan="1"/><td rowspan="1" colspan="1"/><td rowspan="1" colspan="1"/><td rowspan="1" colspan="1">Lorestan</td><td rowspan="1" colspan="1">Nahavand, <named-content xmlns:xlink="http://www.w3.org/1999/xlink" content-type="dwc:verbatimCoordinates" xlink:type="simple">34°02.91'N; 48°21.08'E</named-content></td><td rowspan="1" colspan="1">2020 m</td><td rowspan="1" colspan="1">20 July 2011</td><td rowspan="1" colspan="1">VL &amp; NS</td></tr><tr><td rowspan="1" colspan="1"><italic><tp:taxon-name><tp:taxon-name-part taxon-name-part-type="species">karindus</tp:taxon-name-part></tp:taxon-name></italic></td><td rowspan="1" colspan="1">M</td><td rowspan="1" colspan="1">U231</td><td rowspan="1" colspan="1"/><td rowspan="1" colspan="1"/><td rowspan="1" colspan="1"/><td rowspan="1" colspan="1">Lorestan</td><td rowspan="1" colspan="1">Nahavand, <named-content xmlns:xlink="http://www.w3.org/1999/xlink" content-type="dwc:verbatimCoordinates" xlink:type="simple">34°02.91'N; 48°21.08'E</named-content></td><td rowspan="1" colspan="1">2020 m</td><td rowspan="1" colspan="1">20 July 2011</td><td rowspan="1" colspan="1">VL &amp; NS</td></tr><tr><td rowspan="1" colspan="1"><italic><tp:taxon-name><tp:taxon-name-part taxon-name-part-type="species">karindus</tp:taxon-name-part></tp:taxon-name></italic></td><td rowspan="1" colspan="1">M</td><td rowspan="1" colspan="1">U232</td><td rowspan="1" colspan="1"/><td rowspan="1" colspan="1"/><td rowspan="1" colspan="1"/><td rowspan="1" colspan="1">Lorestan</td><td rowspan="1" colspan="1">Nahavand, <named-content xmlns:xlink="http://www.w3.org/1999/xlink" content-type="dwc:verbatimCoordinates" xlink:type="simple">34°02.91'N; 48°21.08'E</named-content></td><td rowspan="1" colspan="1">2020 m</td><td rowspan="1" colspan="1">20 July 2011</td><td rowspan="1" colspan="1">VL &amp; NS</td></tr><tr><td rowspan="1" colspan="1"><italic><tp:taxon-name><tp:taxon-name-part taxon-name-part-type="species">karindus</tp:taxon-name-part></tp:taxon-name></italic></td><td rowspan="1" colspan="1">M</td><td rowspan="1" colspan="1">U233</td><td rowspan="1" colspan="1"/><td rowspan="1" colspan="1"/><td rowspan="1" colspan="1"/><td rowspan="1" colspan="1">Lorestan</td><td rowspan="1" colspan="1">Nahavand, <named-content xmlns:xlink="http://www.w3.org/1999/xlink" content-type="dwc:verbatimCoordinates" xlink:type="simple">34°02.91'N; 48°21.08'E</named-content></td><td rowspan="1" colspan="1">2020 m</td><td rowspan="1" colspan="1">20 July 2011</td><td rowspan="1" colspan="1">VL &amp; NS</td></tr><tr><td rowspan="1" colspan="1"><italic><tp:taxon-name><tp:taxon-name-part taxon-name-part-type="species">karindus</tp:taxon-name-part></tp:taxon-name></italic></td><td rowspan="1" colspan="1">M</td><td rowspan="1" colspan="1">U234</td><td rowspan="1" colspan="1"/><td rowspan="1" colspan="1"/><td rowspan="1" colspan="1"/><td rowspan="1" colspan="1">Lorestan</td><td rowspan="1" colspan="1">Nahavand, <named-content xmlns:xlink="http://www.w3.org/1999/xlink" content-type="dwc:verbatimCoordinates" xlink:type="simple">34°02.91'N; 48°21.08'E</named-content></td><td rowspan="1" colspan="1">2020 m</td><td rowspan="1" colspan="1">20 July 2011</td><td rowspan="1" colspan="1">VL &amp; NS</td></tr><tr><td rowspan="1" colspan="1"><italic><tp:taxon-name><tp:taxon-name-part taxon-name-part-type="species">karindus</tp:taxon-name-part></tp:taxon-name></italic></td><td rowspan="1" colspan="1">M</td><td rowspan="1" colspan="1">U235</td><td rowspan="1" colspan="1"/><td rowspan="1" colspan="1"/><td rowspan="1" colspan="1"/><td rowspan="1" colspan="1">Lorestan</td><td rowspan="1" colspan="1">Nahavand, <named-content xmlns:xlink="http://www.w3.org/1999/xlink" content-type="dwc:verbatimCoordinates" xlink:type="simple">34°02.91'N; 48°21.08'E</named-content></td><td rowspan="1" colspan="1">2020 m</td><td rowspan="1" colspan="1">20 July 2011</td><td rowspan="1" colspan="1">VL &amp; NS</td></tr><tr><td rowspan="1" colspan="1"><italic><tp:taxon-name><tp:taxon-name-part taxon-name-part-type="species">karindus</tp:taxon-name-part></tp:taxon-name></italic></td><td rowspan="1" colspan="1">M</td><td rowspan="1" colspan="1">U236</td><td rowspan="1" colspan="1"/><td rowspan="1" colspan="1"/><td rowspan="1" colspan="1"/><td rowspan="1" colspan="1">Lorestan</td><td rowspan="1" colspan="1">Nahavand, <named-content xmlns:xlink="http://www.w3.org/1999/xlink" content-type="dwc:verbatimCoordinates" xlink:type="simple">34°02.91'N; 48°21.08'E</named-content></td><td rowspan="1" colspan="1">2020 m</td><td rowspan="1" colspan="1">20 July 2011</td><td rowspan="1" colspan="1">VL &amp; NS</td></tr><tr><td rowspan="1" colspan="1"><italic><tp:taxon-name><tp:taxon-name-part taxon-name-part-type="species">karindus</tp:taxon-name-part></tp:taxon-name></italic></td><td rowspan="1" colspan="1">M</td><td rowspan="1" colspan="1">U237</td><td rowspan="1" colspan="1"/><td rowspan="1" colspan="1"/><td rowspan="1" colspan="1"/><td rowspan="1" colspan="1">Lorestan</td><td rowspan="1" colspan="1">Nahavand, <named-content xmlns:xlink="http://www.w3.org/1999/xlink" content-type="dwc:verbatimCoordinates" xlink:type="simple">34°02.91'N; 48°21.08'E</named-content></td><td rowspan="1" colspan="1">2020 m</td><td rowspan="1" colspan="1">20 July 2011</td><td rowspan="1" colspan="1">VL &amp; NS</td></tr><tr><td rowspan="1" colspan="1"><italic><tp:taxon-name><tp:taxon-name-part taxon-name-part-type="species">karindus</tp:taxon-name-part></tp:taxon-name></italic></td><td rowspan="1" colspan="1">M</td><td rowspan="1" colspan="1">U238</td><td rowspan="1" colspan="1"/><td rowspan="1" colspan="1"/><td rowspan="1" colspan="1"/><td rowspan="1" colspan="1">Lorestan</td><td rowspan="1" colspan="1">Nahavand, <named-content xmlns:xlink="http://www.w3.org/1999/xlink" content-type="dwc:verbatimCoordinates" xlink:type="simple">34°02.91'N; 48°21.08'E</named-content></td><td rowspan="1" colspan="1">2020 m</td><td rowspan="1" colspan="1">20 July 2011</td><td rowspan="1" colspan="1">VL &amp; NS</td></tr><tr><td rowspan="1" colspan="1"><italic><tp:taxon-name><tp:taxon-name-part taxon-name-part-type="species">karindus</tp:taxon-name-part></tp:taxon-name></italic></td><td rowspan="1" colspan="1">M</td><td rowspan="1" colspan="1">U239</td><td rowspan="1" colspan="1"/><td rowspan="1" colspan="1"/><td rowspan="1" colspan="1"/><td rowspan="1" colspan="1">Lorestan</td><td rowspan="1" colspan="1">Nahavand, <named-content xmlns:xlink="http://www.w3.org/1999/xlink" content-type="dwc:verbatimCoordinates" xlink:type="simple">34°02.91'N; 48°21.08'E</named-content></td><td rowspan="1" colspan="1">2020 m</td><td rowspan="1" colspan="1">20 July 2011</td><td rowspan="1" colspan="1">VL &amp; NS</td></tr><tr><td rowspan="1" colspan="1"><italic><tp:taxon-name><tp:taxon-name-part taxon-name-part-type="species">karindus</tp:taxon-name-part></tp:taxon-name></italic></td><td rowspan="1" colspan="1">M</td><td rowspan="1" colspan="1">U240</td><td rowspan="1" colspan="1"/><td rowspan="1" colspan="1"/><td rowspan="1" colspan="1"/><td rowspan="1" colspan="1">Lorestan</td><td rowspan="1" colspan="1">Nahavand, <named-content xmlns:xlink="http://www.w3.org/1999/xlink" content-type="dwc:verbatimCoordinates" xlink:type="simple">34°02.91'N; 48°21.08'E</named-content></td><td rowspan="1" colspan="1">2020 m</td><td rowspan="1" colspan="1">20 July 2011</td><td rowspan="1" colspan="1">VL &amp; NS</td></tr><tr><td rowspan="1" colspan="1"><italic><tp:taxon-name><tp:taxon-name-part taxon-name-part-type="species">karindus</tp:taxon-name-part></tp:taxon-name></italic></td><td rowspan="1" colspan="1">M</td><td rowspan="1" colspan="1">U256</td><td rowspan="1" colspan="1"/><td rowspan="1" colspan="1"/><td rowspan="1" colspan="1"/><td rowspan="1" colspan="1">Lorestan</td><td rowspan="1" colspan="1">Nahavand, <named-content xmlns:xlink="http://www.w3.org/1999/xlink" content-type="dwc:verbatimCoordinates" xlink:type="simple">34°02.91'N; 48°21.08'E</named-content></td><td rowspan="1" colspan="1">2020 m</td><td rowspan="1" colspan="1">20 July 2011</td><td rowspan="1" colspan="1">VL &amp; NS</td></tr><tr><td rowspan="1" colspan="1"><italic><tp:taxon-name><tp:taxon-name-part taxon-name-part-type="species">karindus</tp:taxon-name-part></tp:taxon-name></italic></td><td rowspan="1" colspan="1">M</td><td rowspan="1" colspan="1">U257</td><td rowspan="1" colspan="1"/><td rowspan="1" colspan="1"/><td rowspan="1" colspan="1"/><td rowspan="1" colspan="1">Lorestan</td><td rowspan="1" colspan="1">Nahavand, <named-content xmlns:xlink="http://www.w3.org/1999/xlink" content-type="dwc:verbatimCoordinates" xlink:type="simple">34°02.91'N; 48°21.08'E</named-content></td><td rowspan="1" colspan="1">2020 m</td><td rowspan="1" colspan="1">20 July 2011</td><td rowspan="1" colspan="1">VL &amp; NS</td></tr><tr><td rowspan="1" colspan="1"><italic><tp:taxon-name><tp:taxon-name-part taxon-name-part-type="species">karindus</tp:taxon-name-part></tp:taxon-name></italic></td><td rowspan="1" colspan="1">M</td><td rowspan="1" colspan="1">U262</td><td rowspan="1" colspan="1"/><td rowspan="1" colspan="1"/><td rowspan="1" colspan="1"/><td rowspan="1" colspan="1">Lorestan</td><td rowspan="1" colspan="1">Nahavand, <named-content xmlns:xlink="http://www.w3.org/1999/xlink" content-type="dwc:verbatimCoordinates" xlink:type="simple">34°02.91'N; 48°21.08'E</named-content></td><td rowspan="1" colspan="1">2020 m</td><td rowspan="1" colspan="1">20 July 2011</td><td rowspan="1" colspan="1">VL &amp; NS</td></tr><tr><td rowspan="1" colspan="1"><italic><tp:taxon-name><tp:taxon-name-part taxon-name-part-type="species">karindus</tp:taxon-name-part></tp:taxon-name></italic></td><td rowspan="1" colspan="1">M</td><td rowspan="1" colspan="1">U263</td><td rowspan="1" colspan="1"/><td rowspan="1" colspan="1"/><td rowspan="1" colspan="1"/><td rowspan="1" colspan="1">Lorestan</td><td rowspan="1" colspan="1">Nahavand, <named-content xmlns:xlink="http://www.w3.org/1999/xlink" content-type="dwc:verbatimCoordinates" xlink:type="simple">34°02.91'N; 48°21.08'E</named-content></td><td rowspan="1" colspan="1">2020 m</td><td rowspan="1" colspan="1">20 July 2011</td><td rowspan="1" colspan="1">VL &amp; NS</td></tr><tr><td rowspan="1" colspan="1"><italic><tp:taxon-name><tp:taxon-name-part taxon-name-part-type="species">karindus</tp:taxon-name-part></tp:taxon-name></italic></td><td rowspan="1" colspan="1">M</td><td rowspan="1" colspan="1">U264</td><td rowspan="1" colspan="1"/><td rowspan="1" colspan="1"/><td rowspan="1" colspan="1"/><td rowspan="1" colspan="1">Lorestan</td><td rowspan="1" colspan="1">Nahavand, <named-content xmlns:xlink="http://www.w3.org/1999/xlink" content-type="dwc:verbatimCoordinates" xlink:type="simple">34°02.91'N; 48°21.08'E</named-content></td><td rowspan="1" colspan="1">2020 m</td><td rowspan="1" colspan="1">20 July 2011</td><td rowspan="1" colspan="1">VL &amp; NS</td></tr><tr><td rowspan="1" colspan="1"><italic><tp:taxon-name><tp:taxon-name-part taxon-name-part-type="species">karindus</tp:taxon-name-part></tp:taxon-name></italic></td><td rowspan="1" colspan="1">M</td><td rowspan="1" colspan="1">U265</td><td rowspan="1" colspan="1"/><td rowspan="1" colspan="1"/><td rowspan="1" colspan="1"/><td rowspan="1" colspan="1">Lorestan</td><td rowspan="1" colspan="1">Nahavand, <named-content xmlns:xlink="http://www.w3.org/1999/xlink" content-type="dwc:verbatimCoordinates" xlink:type="simple">34°02.91'N; 48°21.08'E</named-content></td><td rowspan="1" colspan="1">2020 m</td><td rowspan="1" colspan="1">20 July 2011</td><td rowspan="1" colspan="1">VL &amp; NS</td></tr><tr><td rowspan="1" colspan="1"><italic><tp:taxon-name><tp:taxon-name-part taxon-name-part-type="species">karindus</tp:taxon-name-part></tp:taxon-name></italic></td><td rowspan="1" colspan="1">M</td><td rowspan="1" colspan="1">U266</td><td rowspan="1" colspan="1"/><td rowspan="1" colspan="1"/><td rowspan="1" colspan="1"/><td rowspan="1" colspan="1">Lorestan</td><td rowspan="1" colspan="1">Nahavand, <named-content xmlns:xlink="http://www.w3.org/1999/xlink" content-type="dwc:verbatimCoordinates" xlink:type="simple">34°02.91'N; 48°21.08'E</named-content></td><td rowspan="1" colspan="1">2020 m</td><td rowspan="1" colspan="1">20 July 2011</td><td rowspan="1" colspan="1">VL &amp; NS</td></tr><tr><td rowspan="1" colspan="1"><italic><tp:taxon-name><tp:taxon-name-part taxon-name-part-type="species">karindus</tp:taxon-name-part></tp:taxon-name></italic></td><td rowspan="1" colspan="1">M</td><td rowspan="1" colspan="1">U267</td><td rowspan="1" colspan="1"/><td rowspan="1" colspan="1"/><td rowspan="1" colspan="1"/><td rowspan="1" colspan="1">Lorestan</td><td rowspan="1" colspan="1">Nahavand, <named-content xmlns:xlink="http://www.w3.org/1999/xlink" content-type="dwc:verbatimCoordinates" xlink:type="simple">34°02.91'N; 48°21.08'E</named-content></td><td rowspan="1" colspan="1">2020 m</td><td rowspan="1" colspan="1">20 July 2011</td><td rowspan="1" colspan="1">VL &amp; NS</td></tr><tr><td rowspan="1" colspan="1"><italic><tp:taxon-name><tp:taxon-name-part taxon-name-part-type="species">karindus</tp:taxon-name-part></tp:taxon-name></italic></td><td rowspan="1" colspan="1">M</td><td rowspan="1" colspan="1">U278</td><td rowspan="1" colspan="1"/><td rowspan="1" colspan="1"/><td rowspan="1" colspan="1"/><td rowspan="1" colspan="1">Lorestan</td><td rowspan="1" colspan="1">Nahavand, <named-content xmlns:xlink="http://www.w3.org/1999/xlink" content-type="dwc:verbatimCoordinates" xlink:type="simple">34°02.91'N; 48°21.08'E</named-content></td><td rowspan="1" colspan="1">2020 m</td><td rowspan="1" colspan="1">20 July 2011</td><td rowspan="1" colspan="1">VL &amp; NS</td></tr><tr><td rowspan="1" colspan="1"><italic><tp:taxon-name><tp:taxon-name-part taxon-name-part-type="species">karindus</tp:taxon-name-part></tp:taxon-name></italic></td><td rowspan="1" colspan="1">M</td><td rowspan="1" colspan="1">U279</td><td rowspan="1" colspan="1"/><td rowspan="1" colspan="1"/><td rowspan="1" colspan="1"/><td rowspan="1" colspan="1">Lorestan</td><td rowspan="1" colspan="1">Nahavand, <named-content xmlns:xlink="http://www.w3.org/1999/xlink" content-type="dwc:verbatimCoordinates" xlink:type="simple">34°02.91'N; 48°21.08'E</named-content></td><td rowspan="1" colspan="1">2020 m</td><td rowspan="1" colspan="1">20 July 2011</td><td rowspan="1" colspan="1">VL &amp; NS</td></tr><tr><td rowspan="1" colspan="1"><italic><tp:taxon-name><tp:taxon-name-part taxon-name-part-type="species">karindus</tp:taxon-name-part></tp:taxon-name></italic></td><td rowspan="1" colspan="1">M</td><td rowspan="1" colspan="1">U280</td><td rowspan="1" colspan="1"/><td rowspan="1" colspan="1"/><td rowspan="1" colspan="1"/><td rowspan="1" colspan="1">Lorestan</td><td rowspan="1" colspan="1">Nahavand, <named-content xmlns:xlink="http://www.w3.org/1999/xlink" content-type="dwc:verbatimCoordinates" xlink:type="simple">34°02.91'N; 48°21.08'E</named-content></td><td rowspan="1" colspan="1">2020 m</td><td rowspan="1" colspan="1">20 July 2011</td><td rowspan="1" colspan="1">VL &amp; NS</td></tr><tr><td rowspan="1" colspan="1"><italic><tp:taxon-name><tp:taxon-name-part taxon-name-part-type="species">karindus</tp:taxon-name-part></tp:taxon-name></italic></td><td rowspan="1" colspan="1">M</td><td rowspan="1" colspan="1">U281</td><td rowspan="1" colspan="1"/><td rowspan="1" colspan="1"/><td rowspan="1" colspan="1"/><td rowspan="1" colspan="1">Lorestan</td><td rowspan="1" colspan="1">Nahavand, <named-content xmlns:xlink="http://www.w3.org/1999/xlink" content-type="dwc:verbatimCoordinates" xlink:type="simple">34°02.91'N; 48°21.08'E</named-content></td><td rowspan="1" colspan="1">2020 m</td><td rowspan="1" colspan="1">20 July 2011</td><td rowspan="1" colspan="1">VL &amp; NS</td></tr><tr><td rowspan="1" colspan="1"><italic><tp:taxon-name><tp:taxon-name-part taxon-name-part-type="species">karindus</tp:taxon-name-part></tp:taxon-name></italic></td><td rowspan="1" colspan="1">M</td><td rowspan="1" colspan="1">Z381</td><td rowspan="1" colspan="1">73</td><td rowspan="1" colspan="1">h09/GH2</td><td rowspan="1" colspan="1"><ext-link xmlns:xlink="http://www.w3.org/1999/xlink" ext-link-type="gen" xlink:href="KT582691" xlink:type="simple">KT582691</ext-link></td><td rowspan="1" colspan="1">Lorestan</td><td rowspan="1" colspan="1">W of Borujerd, Kuh-e Garin mount.Vennnai, <named-content xmlns:xlink="http://www.w3.org/1999/xlink" content-type="dwc:verbatimCoordinates" xlink:type="simple">33°53.89'N; 48°34,03'E</named-content></td><td rowspan="1" colspan="1">2150m</td><td rowspan="1" colspan="1">21 July 2007</td><td rowspan="1" colspan="1">VL &amp; NS</td></tr><tr><td rowspan="1" colspan="1"><italic><tp:taxon-name><tp:taxon-name-part taxon-name-part-type="species">karindus</tp:taxon-name-part></tp:taxon-name></italic></td><td rowspan="1" colspan="1">M</td><td rowspan="1" colspan="1">Z382</td><td rowspan="1" colspan="1">73</td><td rowspan="1" colspan="1">h09/GH2</td><td rowspan="1" colspan="1"><ext-link xmlns:xlink="http://www.w3.org/1999/xlink" ext-link-type="gen" xlink:href="KT582692" xlink:type="simple">KT582692</ext-link></td><td rowspan="1" colspan="1">Lorestan</td><td rowspan="1" colspan="1">W of Borujerd, Kuh-e Garin mount.Vennnai, <named-content xmlns:xlink="http://www.w3.org/1999/xlink" content-type="dwc:verbatimCoordinates" xlink:type="simple">33°53.89'N; 48°34,03'E</named-content></td><td rowspan="1" colspan="1">2150m</td><td rowspan="1" colspan="1">21 July 2007</td><td rowspan="1" colspan="1">VL &amp; NS</td></tr><tr><td rowspan="1" colspan="1"><italic><tp:taxon-name><tp:taxon-name-part taxon-name-part-type="species">karindus</tp:taxon-name-part></tp:taxon-name></italic></td><td rowspan="1" colspan="1">M</td><td rowspan="1" colspan="1">Z396</td><td rowspan="1" colspan="1">73</td><td rowspan="1" colspan="1">h09/GH2</td><td rowspan="1" colspan="1"><ext-link xmlns:xlink="http://www.w3.org/1999/xlink" ext-link-type="gen" xlink:href="KT582693" xlink:type="simple">KT582693</ext-link></td><td rowspan="1" colspan="1">Lorestan</td><td rowspan="1" colspan="1">W of Borujerd, Kuh-e Garin mount.Vennnai, <named-content xmlns:xlink="http://www.w3.org/1999/xlink" content-type="dwc:verbatimCoordinates" xlink:type="simple">33°53.89'N; 48°34,03'E</named-content></td><td rowspan="1" colspan="1">2150m</td><td rowspan="1" colspan="1">21 July 2007</td><td rowspan="1" colspan="1">VL &amp; NS</td></tr><tr><td rowspan="1" colspan="1"><italic><tp:taxon-name><tp:taxon-name-part taxon-name-part-type="species">karindus</tp:taxon-name-part></tp:taxon-name></italic></td><td rowspan="1" colspan="1">M</td><td rowspan="1" colspan="1">Z397</td><td rowspan="1" colspan="1">73</td><td rowspan="1" colspan="1">h10/GH2</td><td rowspan="1" colspan="1"><ext-link xmlns:xlink="http://www.w3.org/1999/xlink" ext-link-type="gen" xlink:href="KT582694" xlink:type="simple">KT582694</ext-link></td><td rowspan="1" colspan="1">Lorestan</td><td rowspan="1" colspan="1">W of Borujerd, Kuh-e Garin mount.Vennnai, <named-content xmlns:xlink="http://www.w3.org/1999/xlink" content-type="dwc:verbatimCoordinates" xlink:type="simple">33°53.89'N; 48°34,03'E</named-content></td><td rowspan="1" colspan="1">2150m</td><td rowspan="1" colspan="1">21 July 2007</td><td rowspan="1" colspan="1">VL &amp; NS</td></tr><tr><td rowspan="1" colspan="1"><italic><tp:taxon-name><tp:taxon-name-part taxon-name-part-type="species">karindus</tp:taxon-name-part></tp:taxon-name></italic></td><td rowspan="1" colspan="1">M</td><td rowspan="1" colspan="1">Z398</td><td rowspan="1" colspan="1">73</td><td rowspan="1" colspan="1">h09/GH2</td><td rowspan="1" colspan="1"><ext-link xmlns:xlink="http://www.w3.org/1999/xlink" ext-link-type="gen" xlink:href="KT582695" xlink:type="simple">KT582695</ext-link></td><td rowspan="1" colspan="1">Lorestan</td><td rowspan="1" colspan="1">W of Borujerd, Kuh-e Garin mount.Vennnai, <named-content xmlns:xlink="http://www.w3.org/1999/xlink" content-type="dwc:verbatimCoordinates" xlink:type="simple">33°53.89'N; 48°34,03'E</named-content></td><td rowspan="1" colspan="1">2150m</td><td rowspan="1" colspan="1">21 July 2007</td><td rowspan="1" colspan="1">VL &amp; NS</td></tr><tr><td rowspan="1" colspan="1"><italic><tp:taxon-name><tp:taxon-name-part taxon-name-part-type="species">karindus</tp:taxon-name-part></tp:taxon-name></italic></td><td rowspan="1" colspan="1">M</td><td rowspan="1" colspan="1">Z399</td><td rowspan="1" colspan="1">73</td><td rowspan="1" colspan="1">h11/GH1</td><td rowspan="1" colspan="1"><ext-link xmlns:xlink="http://www.w3.org/1999/xlink" ext-link-type="gen" xlink:href="KT582696" xlink:type="simple">KT582696</ext-link></td><td rowspan="1" colspan="1">Lorestan</td><td rowspan="1" colspan="1">W of Borujerd, Kuh-e Garin mount.Vennnai, <named-content xmlns:xlink="http://www.w3.org/1999/xlink" content-type="dwc:verbatimCoordinates" xlink:type="simple">33°53.89'N; 48°34,03'E</named-content></td><td rowspan="1" colspan="1">2150m</td><td rowspan="1" colspan="1">21 July 2007</td><td rowspan="1" colspan="1">VL &amp; NS</td></tr><tr><td rowspan="1" colspan="1"><italic><tp:taxon-name><tp:taxon-name-part taxon-name-part-type="species">karindus</tp:taxon-name-part></tp:taxon-name></italic></td><td rowspan="1" colspan="1">M</td><td rowspan="1" colspan="1">Z400</td><td rowspan="1" colspan="1">73</td><td rowspan="1" colspan="1">h10/GH2</td><td rowspan="1" colspan="1"><ext-link xmlns:xlink="http://www.w3.org/1999/xlink" ext-link-type="gen" xlink:href="KT582697" xlink:type="simple">KT582697</ext-link></td><td rowspan="1" colspan="1">Lorestan</td><td rowspan="1" colspan="1">W of Borujerd, Kuh-e Garin mount.Vennnai, <named-content xmlns:xlink="http://www.w3.org/1999/xlink" content-type="dwc:verbatimCoordinates" xlink:type="simple">33°53.89'N; 48°34,03'E</named-content></td><td rowspan="1" colspan="1">2150m</td><td rowspan="1" colspan="1">21 July 2007</td><td rowspan="1" colspan="1">VL &amp; NS</td></tr><tr><td rowspan="1" colspan="1"><italic><tp:taxon-name><tp:taxon-name-part taxon-name-part-type="species">karindus</tp:taxon-name-part></tp:taxon-name></italic></td><td rowspan="1" colspan="1">M</td><td rowspan="1" colspan="1">Z408</td><td rowspan="1" colspan="1">73</td><td rowspan="1" colspan="1">h10/GH2</td><td rowspan="1" colspan="1"><ext-link xmlns:xlink="http://www.w3.org/1999/xlink" ext-link-type="gen" xlink:href="KT582698" xlink:type="simple">KT582698</ext-link></td><td rowspan="1" colspan="1">Lorestan</td><td rowspan="1" colspan="1">W of Borujerd, Kuh-e Garin mount.Vennnai, <named-content xmlns:xlink="http://www.w3.org/1999/xlink" content-type="dwc:verbatimCoordinates" xlink:type="simple">33°53.89'N; 48°34,03'E</named-content></td><td rowspan="1" colspan="1">2150m</td><td rowspan="1" colspan="1">21 July 2007</td><td rowspan="1" colspan="1">VL &amp; NS</td></tr><tr><td rowspan="1" colspan="1"><italic><tp:taxon-name><tp:taxon-name-part taxon-name-part-type="species">karindus</tp:taxon-name-part></tp:taxon-name></italic></td><td rowspan="1" colspan="1">M</td><td rowspan="1" colspan="1">Z412</td><td rowspan="1" colspan="1">73</td><td rowspan="1" colspan="1">h11/GH1</td><td rowspan="1" colspan="1"><ext-link xmlns:xlink="http://www.w3.org/1999/xlink" ext-link-type="gen" xlink:href="KT582700" xlink:type="simple">KT582700</ext-link></td><td rowspan="1" colspan="1">Lorestan</td><td rowspan="1" colspan="1">W of Borujerd, Kuh-e Garin mount.Vennnai, <named-content xmlns:xlink="http://www.w3.org/1999/xlink" content-type="dwc:verbatimCoordinates" xlink:type="simple">33°53.89'N; 48°34,03'E</named-content></td><td rowspan="1" colspan="1">2150m</td><td rowspan="1" colspan="1">22 July 2007</td><td rowspan="1" colspan="1">VL &amp; NS</td></tr><tr><td rowspan="1" colspan="1"><italic><tp:taxon-name><tp:taxon-name-part taxon-name-part-type="species">karindus</tp:taxon-name-part></tp:taxon-name></italic></td><td rowspan="1" colspan="1">M</td><td rowspan="1" colspan="1">Z413</td><td rowspan="1" colspan="1"/><td rowspan="1" colspan="1"/><td rowspan="1" colspan="1"/><td rowspan="1" colspan="1">Lorestan</td><td rowspan="1" colspan="1">W of Borujerd, Kuh-e Garin mount.Vennnai, <named-content xmlns:xlink="http://www.w3.org/1999/xlink" content-type="dwc:verbatimCoordinates" xlink:type="simple">33°53.89'N; 48°34,03'E</named-content></td><td rowspan="1" colspan="1">2150m</td><td rowspan="1" colspan="1">22 July 2007</td><td rowspan="1" colspan="1">VL &amp; NS</td></tr><tr><td rowspan="1" colspan="1"><italic><tp:taxon-name><tp:taxon-name-part taxon-name-part-type="species">karindus</tp:taxon-name-part></tp:taxon-name></italic></td><td rowspan="1" colspan="1">M</td><td rowspan="1" colspan="1">Z416</td><td rowspan="1" colspan="1"/><td rowspan="1" colspan="1">h09/GH2</td><td rowspan="1" colspan="1"><ext-link xmlns:xlink="http://www.w3.org/1999/xlink" ext-link-type="gen" xlink:href="KT582699" xlink:type="simple">KT582699</ext-link></td><td rowspan="1" colspan="1">Lorestan</td><td rowspan="1" colspan="1">W of Borujerd, Kuh-e Garin mount.Vennnai, <named-content xmlns:xlink="http://www.w3.org/1999/xlink" content-type="dwc:verbatimCoordinates" xlink:type="simple">33°53.89'N; 48°34,03'E</named-content></td><td rowspan="1" colspan="1">2150m</td><td rowspan="1" colspan="1">22 July 2007</td><td rowspan="1" colspan="1">VL &amp; NS</td></tr><tr><td rowspan="1" colspan="1"><italic><tp:taxon-name><tp:taxon-name-part taxon-name-part-type="species">karindus</tp:taxon-name-part></tp:taxon-name></italic></td><td rowspan="1" colspan="1">M</td><td rowspan="1" colspan="1">V331</td><td rowspan="1" colspan="1"/><td rowspan="1" colspan="1"/><td rowspan="1" colspan="1"/><td rowspan="1" colspan="1">Lorestan</td><td rowspan="1" colspan="1">W of Borujerd, Kuh-e Garin mount.Vennnai, <named-content xmlns:xlink="http://www.w3.org/1999/xlink" content-type="dwc:verbatimCoordinates" xlink:type="simple">33°53.89'N; 48°34,03'E</named-content></td><td rowspan="1" colspan="1">2150m</td><td rowspan="1" colspan="1">2 August 2014</td><td rowspan="1" colspan="1">NS &amp; AB</td></tr><tr><td rowspan="1" colspan="1"><italic><tp:taxon-name><tp:taxon-name-part taxon-name-part-type="species">karindus</tp:taxon-name-part></tp:taxon-name></italic></td><td rowspan="1" colspan="1">M</td><td rowspan="1" colspan="1">V335</td><td rowspan="1" colspan="1"/><td rowspan="1" colspan="1"/><td rowspan="1" colspan="1"/><td rowspan="1" colspan="1">Lorestan</td><td rowspan="1" colspan="1">W of Borujerd, Kuh-e Garin mount.Vennnai, <named-content xmlns:xlink="http://www.w3.org/1999/xlink" content-type="dwc:verbatimCoordinates" xlink:type="simple">33°53.89'N; 48°34,03'E</named-content></td><td rowspan="1" colspan="1">2150m</td><td rowspan="1" colspan="1">2 August 2014</td><td rowspan="1" colspan="1">NS &amp; AB</td></tr><tr><td rowspan="1" colspan="1"><italic><tp:taxon-name><tp:taxon-name-part taxon-name-part-type="species">karindus</tp:taxon-name-part></tp:taxon-name></italic></td><td rowspan="1" colspan="1">M</td><td rowspan="1" colspan="1">V336</td><td rowspan="1" colspan="1"/><td rowspan="1" colspan="1"/><td rowspan="1" colspan="1"/><td rowspan="1" colspan="1">Lorestan</td><td rowspan="1" colspan="1">W of Borujerd, Kuh-e Garin mount.Vennnai, <named-content xmlns:xlink="http://www.w3.org/1999/xlink" content-type="dwc:verbatimCoordinates" xlink:type="simple">33°53.89'N; 48°34,03'E</named-content></td><td rowspan="1" colspan="1">2150m</td><td rowspan="1" colspan="1">2 August 2014</td><td rowspan="1" colspan="1">NS &amp; AB</td></tr><tr><td rowspan="1" colspan="1"><italic><tp:taxon-name><tp:taxon-name-part taxon-name-part-type="species">karindus</tp:taxon-name-part></tp:taxon-name></italic></td><td rowspan="1" colspan="1">M</td><td rowspan="1" colspan="1">W061</td><td rowspan="1" colspan="1">73,74,75</td><td rowspan="1" colspan="1">h12/GH1</td><td rowspan="1" colspan="1"><ext-link xmlns:xlink="http://www.w3.org/1999/xlink" ext-link-type="gen" xlink:href="KT582711" xlink:type="simple">KT582711</ext-link></td><td rowspan="1" colspan="1">Lorestan</td><td rowspan="1" colspan="1">Saravand, <named-content xmlns:xlink="http://www.w3.org/1999/xlink" content-type="dwc:verbatimCoordinates" xlink:type="simple">33°22.39'N; 49°10.25'E</named-content></td><td rowspan="1" colspan="1">2070m</td><td rowspan="1" colspan="1">21 July 2009</td><td rowspan="1" colspan="1">VL &amp; NS</td></tr><tr><td rowspan="1" colspan="1"><italic><tp:taxon-name><tp:taxon-name-part taxon-name-part-type="species">karindus</tp:taxon-name-part></tp:taxon-name></italic></td><td rowspan="1" colspan="1">M</td><td rowspan="1" colspan="1">W062</td><td rowspan="1" colspan="1">ca73</td><td rowspan="1" colspan="1"/><td rowspan="1" colspan="1"/><td rowspan="1" colspan="1">Lorestan</td><td rowspan="1" colspan="1">Saravand, <named-content xmlns:xlink="http://www.w3.org/1999/xlink" content-type="dwc:verbatimCoordinates" xlink:type="simple">33°22.39'N; 49°10.25'E</named-content></td><td rowspan="1" colspan="1">2070m</td><td rowspan="1" colspan="1">22 July 2009</td><td rowspan="1" colspan="1">VL &amp; NS</td></tr><tr><td rowspan="1" colspan="1"><italic><tp:taxon-name><tp:taxon-name-part taxon-name-part-type="species">karindus</tp:taxon-name-part></tp:taxon-name></italic></td><td rowspan="1" colspan="1">M</td><td rowspan="1" colspan="1">W063</td><td rowspan="1" colspan="1">71</td><td rowspan="1" colspan="1">h12/GH1</td><td rowspan="1" colspan="1"><ext-link xmlns:xlink="http://www.w3.org/1999/xlink" ext-link-type="gen" xlink:href="KT582712" xlink:type="simple">KT582712</ext-link></td><td rowspan="1" colspan="1">Lorestan</td><td rowspan="1" colspan="1">Saravand, <named-content xmlns:xlink="http://www.w3.org/1999/xlink" content-type="dwc:verbatimCoordinates" xlink:type="simple">33°22.39'N; 49°10.25'E</named-content></td><td rowspan="1" colspan="1">2070m</td><td rowspan="1" colspan="1">22 July 2009</td><td rowspan="1" colspan="1">VL &amp; NS</td></tr><tr><td rowspan="1" colspan="1"><italic><tp:taxon-name><tp:taxon-name-part taxon-name-part-type="species">karindus</tp:taxon-name-part></tp:taxon-name></italic></td><td rowspan="1" colspan="1">M</td><td rowspan="1" colspan="1">W064</td><td rowspan="1" colspan="1">73</td><td rowspan="1" colspan="1">h12/GH1</td><td rowspan="1" colspan="1"><ext-link xmlns:xlink="http://www.w3.org/1999/xlink" ext-link-type="gen" xlink:href="KT582713" xlink:type="simple">KT582713</ext-link></td><td rowspan="1" colspan="1">Lorestan</td><td rowspan="1" colspan="1">Saravand, <named-content xmlns:xlink="http://www.w3.org/1999/xlink" content-type="dwc:verbatimCoordinates" xlink:type="simple">33°22.39'N; 49°10.25'E</named-content></td><td rowspan="1" colspan="1">2070m</td><td rowspan="1" colspan="1">22 July 2009</td><td rowspan="1" colspan="1">VL &amp; NS</td></tr><tr><td rowspan="1" colspan="1"><italic><tp:taxon-name><tp:taxon-name-part taxon-name-part-type="species">karindus</tp:taxon-name-part></tp:taxon-name></italic></td><td rowspan="1" colspan="1">M</td><td rowspan="1" colspan="1">W065</td><td rowspan="1" colspan="1">ca73</td><td rowspan="1" colspan="1">h12/GH1</td><td rowspan="1" colspan="1"><ext-link xmlns:xlink="http://www.w3.org/1999/xlink" ext-link-type="gen" xlink:href="KT582714" xlink:type="simple">KT582714</ext-link></td><td rowspan="1" colspan="1">Lorestan</td><td rowspan="1" colspan="1">Saravand, <named-content xmlns:xlink="http://www.w3.org/1999/xlink" content-type="dwc:verbatimCoordinates" xlink:type="simple">33°22.39'N; 49°10.25'E</named-content></td><td rowspan="1" colspan="1">2070m</td><td rowspan="1" colspan="1">22 July 2009</td><td rowspan="1" colspan="1">VL &amp; NS</td></tr><tr><td rowspan="1" colspan="1"><italic><tp:taxon-name><tp:taxon-name-part taxon-name-part-type="species">karindus</tp:taxon-name-part></tp:taxon-name></italic></td><td rowspan="1" colspan="1">M</td><td rowspan="1" colspan="1">W072</td><td rowspan="1" colspan="1">ca73</td><td rowspan="1" colspan="1">h12/GH1</td><td rowspan="1" colspan="1"><ext-link xmlns:xlink="http://www.w3.org/1999/xlink" ext-link-type="gen" xlink:href="KT582715" xlink:type="simple">KT582715</ext-link></td><td rowspan="1" colspan="1">Lorestan</td><td rowspan="1" colspan="1">Saravand, <named-content xmlns:xlink="http://www.w3.org/1999/xlink" content-type="dwc:verbatimCoordinates" xlink:type="simple">33°22.39'N; 49°10.25'E</named-content></td><td rowspan="1" colspan="1">2070m</td><td rowspan="1" colspan="1">22 July 2009</td><td rowspan="1" colspan="1">VL &amp; NS</td></tr><tr><td rowspan="1" colspan="1"><italic><tp:taxon-name><tp:taxon-name-part taxon-name-part-type="species">karindus</tp:taxon-name-part></tp:taxon-name></italic></td><td rowspan="1" colspan="1">M</td><td rowspan="1" colspan="1">W073</td><td rowspan="1" colspan="1"/><td rowspan="1" colspan="1"/><td rowspan="1" colspan="1"/><td rowspan="1" colspan="1">Lorestan</td><td rowspan="1" colspan="1">Saravand, <named-content xmlns:xlink="http://www.w3.org/1999/xlink" content-type="dwc:verbatimCoordinates" xlink:type="simple">33°22.39'N; 49°10.25'E</named-content></td><td rowspan="1" colspan="1">2070m</td><td rowspan="1" colspan="1">22 July 2009</td><td rowspan="1" colspan="1">VL &amp; NS</td></tr><tr><td rowspan="1" colspan="1"><italic><tp:taxon-name><tp:taxon-name-part taxon-name-part-type="species">karindus</tp:taxon-name-part></tp:taxon-name></italic></td><td rowspan="1" colspan="1">M</td><td rowspan="1" colspan="1">W074</td><td rowspan="1" colspan="1"/><td rowspan="1" colspan="1"/><td rowspan="1" colspan="1"/><td rowspan="1" colspan="1">Lorestan</td><td rowspan="1" colspan="1">Saravand, <named-content xmlns:xlink="http://www.w3.org/1999/xlink" content-type="dwc:verbatimCoordinates" xlink:type="simple">33°22.39'N; 49°10.25'E</named-content></td><td rowspan="1" colspan="1">2070m</td><td rowspan="1" colspan="1">22 July 2009</td><td rowspan="1" colspan="1">VL &amp; NS</td></tr><tr><td rowspan="1" colspan="1"><italic><tp:taxon-name><tp:taxon-name-part taxon-name-part-type="species">karindus</tp:taxon-name-part></tp:taxon-name></italic></td><td rowspan="1" colspan="1">M</td><td rowspan="1" colspan="1">W075</td><td rowspan="1" colspan="1"/><td rowspan="1" colspan="1"/><td rowspan="1" colspan="1"/><td rowspan="1" colspan="1">Lorestan</td><td rowspan="1" colspan="1">Saravand, <named-content xmlns:xlink="http://www.w3.org/1999/xlink" content-type="dwc:verbatimCoordinates" xlink:type="simple">33°22.39'N; 49°10.25'E</named-content></td><td rowspan="1" colspan="1">2070m</td><td rowspan="1" colspan="1">22 July 2009</td><td rowspan="1" colspan="1">VL &amp; NS</td></tr><tr><td rowspan="1" colspan="1"><italic><tp:taxon-name><tp:taxon-name-part taxon-name-part-type="species">karindus</tp:taxon-name-part></tp:taxon-name></italic></td><td rowspan="1" colspan="1">M</td><td rowspan="1" colspan="1">W081</td><td rowspan="1" colspan="1"/><td rowspan="1" colspan="1"/><td rowspan="1" colspan="1"/><td rowspan="1" colspan="1">Lorestan</td><td rowspan="1" colspan="1">Saravand, <named-content xmlns:xlink="http://www.w3.org/1999/xlink" content-type="dwc:verbatimCoordinates" xlink:type="simple">33°22.39'N; 49°10.25'E</named-content></td><td rowspan="1" colspan="1">2070m</td><td rowspan="1" colspan="1">22 July 2009</td><td rowspan="1" colspan="1">VL &amp; NS</td></tr><tr><td rowspan="1" colspan="1"><italic><tp:taxon-name><tp:taxon-name-part taxon-name-part-type="species">karindus</tp:taxon-name-part></tp:taxon-name></italic></td><td rowspan="1" colspan="1">M</td><td rowspan="1" colspan="1">W082</td><td rowspan="1" colspan="1"/><td rowspan="1" colspan="1"/><td rowspan="1" colspan="1"/><td rowspan="1" colspan="1">Lorestan</td><td rowspan="1" colspan="1">Saravand, <named-content xmlns:xlink="http://www.w3.org/1999/xlink" content-type="dwc:verbatimCoordinates" xlink:type="simple">33°22.39'N; 49°10.25'E</named-content></td><td rowspan="1" colspan="1">2070m</td><td rowspan="1" colspan="1">22 July 2009</td><td rowspan="1" colspan="1">VL &amp; NS</td></tr><tr><td rowspan="1" colspan="1"><italic><tp:taxon-name><tp:taxon-name-part taxon-name-part-type="species">karindus</tp:taxon-name-part></tp:taxon-name></italic></td><td rowspan="1" colspan="1">M</td><td rowspan="1" colspan="1">W083</td><td rowspan="1" colspan="1"/><td rowspan="1" colspan="1"/><td rowspan="1" colspan="1"/><td rowspan="1" colspan="1">Lorestan</td><td rowspan="1" colspan="1">Saravand, <named-content xmlns:xlink="http://www.w3.org/1999/xlink" content-type="dwc:verbatimCoordinates" xlink:type="simple">33°22.39'N; 49°10.25'E</named-content></td><td rowspan="1" colspan="1">2070m</td><td rowspan="1" colspan="1">22 July 2009</td><td rowspan="1" colspan="1">VL &amp; NS</td></tr><tr><td rowspan="1" colspan="1"><italic><tp:taxon-name><tp:taxon-name-part taxon-name-part-type="species">karindus</tp:taxon-name-part></tp:taxon-name></italic></td><td rowspan="1" colspan="1">M</td><td rowspan="1" colspan="1">W084</td><td rowspan="1" colspan="1"/><td rowspan="1" colspan="1"/><td rowspan="1" colspan="1"/><td rowspan="1" colspan="1">Lorestan</td><td rowspan="1" colspan="1">Saravand, <named-content xmlns:xlink="http://www.w3.org/1999/xlink" content-type="dwc:verbatimCoordinates" xlink:type="simple">33°22.39'N; 49°10.25'E</named-content></td><td rowspan="1" colspan="1">2070m</td><td rowspan="1" colspan="1">22 July 2009</td><td rowspan="1" colspan="1">VL &amp; NS</td></tr><tr><td rowspan="1" colspan="1"><italic><tp:taxon-name><tp:taxon-name-part taxon-name-part-type="species">karindus</tp:taxon-name-part></tp:taxon-name></italic></td><td rowspan="1" colspan="1">M</td><td rowspan="1" colspan="1">W085</td><td rowspan="1" colspan="1"/><td rowspan="1" colspan="1"/><td rowspan="1" colspan="1"/><td rowspan="1" colspan="1">Lorestan</td><td rowspan="1" colspan="1">Saravand, <named-content xmlns:xlink="http://www.w3.org/1999/xlink" content-type="dwc:verbatimCoordinates" xlink:type="simple">33°22.39'N; 49°10.25'E</named-content></td><td rowspan="1" colspan="1">2070m</td><td rowspan="1" colspan="1">22 July 2009</td><td rowspan="1" colspan="1">VL &amp; NS</td></tr><tr><td rowspan="1" colspan="1"><italic><tp:taxon-name><tp:taxon-name-part taxon-name-part-type="species">karindus</tp:taxon-name-part></tp:taxon-name></italic></td><td rowspan="1" colspan="1">M</td><td rowspan="1" colspan="1">W086</td><td rowspan="1" colspan="1"/><td rowspan="1" colspan="1"/><td rowspan="1" colspan="1"/><td rowspan="1" colspan="1">Lorestan</td><td rowspan="1" colspan="1">Saravand, <named-content xmlns:xlink="http://www.w3.org/1999/xlink" content-type="dwc:verbatimCoordinates" xlink:type="simple">33°22.39'N; 49°10.25'E</named-content></td><td rowspan="1" colspan="1">2070m</td><td rowspan="1" colspan="1">22 July 2009</td><td rowspan="1" colspan="1">VL &amp; NS</td></tr><tr><td rowspan="1" colspan="1"><italic><tp:taxon-name><tp:taxon-name-part taxon-name-part-type="species">karindus</tp:taxon-name-part></tp:taxon-name></italic></td><td rowspan="1" colspan="1">M</td><td rowspan="1" colspan="1">W087</td><td rowspan="1" colspan="1"/><td rowspan="1" colspan="1"/><td rowspan="1" colspan="1"/><td rowspan="1" colspan="1">Lorestan</td><td rowspan="1" colspan="1">Saravand, <named-content xmlns:xlink="http://www.w3.org/1999/xlink" content-type="dwc:verbatimCoordinates" xlink:type="simple">33°22.39'N; 49°10.25'E</named-content></td><td rowspan="1" colspan="1">2070m</td><td rowspan="1" colspan="1">22 July 2009</td><td rowspan="1" colspan="1">VL &amp; NS</td></tr><tr><td rowspan="1" colspan="1"><italic><tp:taxon-name><tp:taxon-name-part taxon-name-part-type="species">karindus</tp:taxon-name-part></tp:taxon-name></italic></td><td rowspan="1" colspan="1">M</td><td rowspan="1" colspan="1">W093</td><td rowspan="1" colspan="1"/><td rowspan="1" colspan="1"/><td rowspan="1" colspan="1"/><td rowspan="1" colspan="1">Lorestan</td><td rowspan="1" colspan="1">Saravand, <named-content xmlns:xlink="http://www.w3.org/1999/xlink" content-type="dwc:verbatimCoordinates" xlink:type="simple">33°22.39'N; 49°10.25'E</named-content></td><td rowspan="1" colspan="1">2070m</td><td rowspan="1" colspan="1">23 July 2009</td><td rowspan="1" colspan="1">VL &amp; NS</td></tr><tr><td rowspan="1" colspan="1"><italic><tp:taxon-name><tp:taxon-name-part taxon-name-part-type="species">karindus</tp:taxon-name-part></tp:taxon-name></italic></td><td rowspan="1" colspan="1">M</td><td rowspan="1" colspan="1">W094</td><td rowspan="1" colspan="1"/><td rowspan="1" colspan="1"/><td rowspan="1" colspan="1"/><td rowspan="1" colspan="1">Lorestan</td><td rowspan="1" colspan="1">Saravand, <named-content xmlns:xlink="http://www.w3.org/1999/xlink" content-type="dwc:verbatimCoordinates" xlink:type="simple">33°22.39'N; 49°10.25'E</named-content></td><td rowspan="1" colspan="1">2070m</td><td rowspan="1" colspan="1">23 July 2009</td><td rowspan="1" colspan="1">VL &amp; NS</td></tr><tr><td rowspan="1" colspan="1"><italic><tp:taxon-name><tp:taxon-name-part taxon-name-part-type="species">karindus</tp:taxon-name-part></tp:taxon-name></italic></td><td rowspan="1" colspan="1">M</td><td rowspan="1" colspan="1">W095</td><td rowspan="1" colspan="1"/><td rowspan="1" colspan="1"/><td rowspan="1" colspan="1"/><td rowspan="1" colspan="1">Lorestan</td><td rowspan="1" colspan="1">Saravand, <named-content xmlns:xlink="http://www.w3.org/1999/xlink" content-type="dwc:verbatimCoordinates" xlink:type="simple">33°22.39'N; 49°10.25'E</named-content></td><td rowspan="1" colspan="1">2070m</td><td rowspan="1" colspan="1">23 July 2009</td><td rowspan="1" colspan="1">VL &amp; NS</td></tr><tr><td rowspan="1" colspan="1"><italic><tp:taxon-name><tp:taxon-name-part taxon-name-part-type="species">karindus</tp:taxon-name-part></tp:taxon-name></italic></td><td rowspan="1" colspan="1">M</td><td rowspan="1" colspan="1">W096</td><td rowspan="1" colspan="1"/><td rowspan="1" colspan="1"/><td rowspan="1" colspan="1"/><td rowspan="1" colspan="1">Lorestan</td><td rowspan="1" colspan="1">Saravand, <named-content xmlns:xlink="http://www.w3.org/1999/xlink" content-type="dwc:verbatimCoordinates" xlink:type="simple">33°22.39'N; 49°10.25'E</named-content></td><td rowspan="1" colspan="1">2070m</td><td rowspan="1" colspan="1">23 July 2009</td><td rowspan="1" colspan="1">VL &amp; NS</td></tr><tr><td rowspan="1" colspan="1"><italic><tp:taxon-name><tp:taxon-name-part taxon-name-part-type="species">karindus</tp:taxon-name-part></tp:taxon-name></italic></td><td rowspan="1" colspan="1">M</td><td rowspan="1" colspan="1">W377</td><td rowspan="1" colspan="1"/><td rowspan="1" colspan="1">h12/GH1</td><td rowspan="1" colspan="1"><ext-link xmlns:xlink="http://www.w3.org/1999/xlink" ext-link-type="gen" xlink:href="KT582716" xlink:type="simple">KT582716</ext-link></td><td rowspan="1" colspan="1">Lorestan</td><td rowspan="1" colspan="1">Saravand, <named-content xmlns:xlink="http://www.w3.org/1999/xlink" content-type="dwc:verbatimCoordinates" xlink:type="simple">33°22.39'N; 49°10.25'E</named-content></td><td rowspan="1" colspan="1">2100–2250m</td><td rowspan="1" colspan="1">3 August 2009</td><td rowspan="1" colspan="1">VL &amp; NS</td></tr><tr><td rowspan="1" colspan="1"><italic><tp:taxon-name><tp:taxon-name-part taxon-name-part-type="species">karindus</tp:taxon-name-part></tp:taxon-name></italic></td><td rowspan="1" colspan="1">M</td><td rowspan="1" colspan="1">W378</td><td rowspan="1" colspan="1"/><td rowspan="1" colspan="1">h12/GH1</td><td rowspan="1" colspan="1"><ext-link xmlns:xlink="http://www.w3.org/1999/xlink" ext-link-type="gen" xlink:href="KT582717" xlink:type="simple">KT582717</ext-link></td><td rowspan="1" colspan="1">Lorestan</td><td rowspan="1" colspan="1">Saravand, <named-content xmlns:xlink="http://www.w3.org/1999/xlink" content-type="dwc:verbatimCoordinates" xlink:type="simple">33°22.39'N; 49°10.25'E</named-content></td><td rowspan="1" colspan="1">2100–2250m</td><td rowspan="1" colspan="1">3 August 2009</td><td rowspan="1" colspan="1">VL &amp; NS</td></tr><tr><td rowspan="1" colspan="1"><italic><tp:taxon-name><tp:taxon-name-part taxon-name-part-type="species">karindus</tp:taxon-name-part></tp:taxon-name></italic></td><td rowspan="1" colspan="1">M</td><td rowspan="1" colspan="1">W379</td><td rowspan="1" colspan="1"/><td rowspan="1" colspan="1">h06/GH3</td><td rowspan="1" colspan="1"><ext-link xmlns:xlink="http://www.w3.org/1999/xlink" ext-link-type="gen" xlink:href="KT582718" xlink:type="simple">KT582718</ext-link></td><td rowspan="1" colspan="1">Lorestan</td><td rowspan="1" colspan="1">Saravand, <named-content xmlns:xlink="http://www.w3.org/1999/xlink" content-type="dwc:verbatimCoordinates" xlink:type="simple">33°22.39'N; 49°10.25'E</named-content></td><td rowspan="1" colspan="1">2100–2250m</td><td rowspan="1" colspan="1">3 August 2009</td><td rowspan="1" colspan="1">VL &amp; NS</td></tr><tr><td rowspan="1" colspan="1"><italic><tp:taxon-name><tp:taxon-name-part taxon-name-part-type="species">karindus</tp:taxon-name-part></tp:taxon-name></italic></td><td rowspan="1" colspan="1">M</td><td rowspan="1" colspan="1">W380</td><td rowspan="1" colspan="1"/><td rowspan="1" colspan="1">h12/GH1</td><td rowspan="1" colspan="1"><ext-link xmlns:xlink="http://www.w3.org/1999/xlink" ext-link-type="gen" xlink:href="KT582719" xlink:type="simple">KT582719</ext-link></td><td rowspan="1" colspan="1">Lorestan</td><td rowspan="1" colspan="1">Saravand, <named-content xmlns:xlink="http://www.w3.org/1999/xlink" content-type="dwc:verbatimCoordinates" xlink:type="simple">33°22.39'N; 49°10.25'E</named-content></td><td rowspan="1" colspan="1">2100–2250m</td><td rowspan="1" colspan="1">3 August 2009</td><td rowspan="1" colspan="1">VL &amp; NS</td></tr><tr><td rowspan="1" colspan="1"><italic><tp:taxon-name><tp:taxon-name-part taxon-name-part-type="species">karindus</tp:taxon-name-part></tp:taxon-name></italic></td><td rowspan="1" colspan="1">M</td><td rowspan="1" colspan="1">W381</td><td rowspan="1" colspan="1"/><td rowspan="1" colspan="1">h12/GH1</td><td rowspan="1" colspan="1"><ext-link xmlns:xlink="http://www.w3.org/1999/xlink" ext-link-type="gen" xlink:href="KT582720" xlink:type="simple">KT582720</ext-link></td><td rowspan="1" colspan="1">Lorestan</td><td rowspan="1" colspan="1">Saravand, <named-content xmlns:xlink="http://www.w3.org/1999/xlink" content-type="dwc:verbatimCoordinates" xlink:type="simple">33°22.39'N; 49°10.25'E</named-content></td><td rowspan="1" colspan="1">2100–2250m</td><td rowspan="1" colspan="1">3 August 2009</td><td rowspan="1" colspan="1">VL &amp; NS</td></tr><tr><td rowspan="1" colspan="1"><italic><tp:taxon-name><tp:taxon-name-part taxon-name-part-type="species">karindus</tp:taxon-name-part></tp:taxon-name></italic></td><td rowspan="1" colspan="1">M</td><td rowspan="1" colspan="1">W382</td><td rowspan="1" colspan="1"/><td rowspan="1" colspan="1">h07/GH3</td><td rowspan="1" colspan="1"><ext-link xmlns:xlink="http://www.w3.org/1999/xlink" ext-link-type="gen" xlink:href="KT582721" xlink:type="simple">KT582721</ext-link></td><td rowspan="1" colspan="1">Lorestan</td><td rowspan="1" colspan="1">Saravand, <named-content xmlns:xlink="http://www.w3.org/1999/xlink" content-type="dwc:verbatimCoordinates" xlink:type="simple">33°22.39'N; 49°10.25'E</named-content></td><td rowspan="1" colspan="1">2100–2250m</td><td rowspan="1" colspan="1">3 August 2009</td><td rowspan="1" colspan="1">VL &amp; NS</td></tr><tr><td rowspan="1" colspan="1"><italic><tp:taxon-name><tp:taxon-name-part taxon-name-part-type="species">karindus</tp:taxon-name-part></tp:taxon-name></italic></td><td rowspan="1" colspan="1">M</td><td rowspan="1" colspan="1">W383</td><td rowspan="1" colspan="1"/><td rowspan="1" colspan="1"/><td rowspan="1" colspan="1"/><td rowspan="1" colspan="1">Lorestan</td><td rowspan="1" colspan="1">Saravand, <named-content xmlns:xlink="http://www.w3.org/1999/xlink" content-type="dwc:verbatimCoordinates" xlink:type="simple">33°22.39'N; 49°10.25'E</named-content></td><td rowspan="1" colspan="1">2100–2250m</td><td rowspan="1" colspan="1">3 August 2009</td><td rowspan="1" colspan="1">VL &amp; NS</td></tr><tr><td rowspan="1" colspan="1"><italic><tp:taxon-name><tp:taxon-name-part taxon-name-part-type="species">karindus</tp:taxon-name-part></tp:taxon-name></italic></td><td rowspan="1" colspan="1">M</td><td rowspan="1" colspan="1">W386</td><td rowspan="1" colspan="1"/><td rowspan="1" colspan="1"/><td rowspan="1" colspan="1"/><td rowspan="1" colspan="1">Lorestan</td><td rowspan="1" colspan="1">Saravand, <named-content xmlns:xlink="http://www.w3.org/1999/xlink" content-type="dwc:verbatimCoordinates" xlink:type="simple">33°22.39'N; 49°10.25'E</named-content></td><td rowspan="1" colspan="1">2100–2250m</td><td rowspan="1" colspan="1">3 August 2009</td><td rowspan="1" colspan="1">VL &amp; NS</td></tr><tr><td rowspan="1" colspan="1"><italic><tp:taxon-name><tp:taxon-name-part taxon-name-part-type="species">karindus</tp:taxon-name-part></tp:taxon-name></italic></td><td rowspan="1" colspan="1">M</td><td rowspan="1" colspan="1">W387</td><td rowspan="1" colspan="1"/><td rowspan="1" colspan="1"/><td rowspan="1" colspan="1"/><td rowspan="1" colspan="1">Lorestan</td><td rowspan="1" colspan="1">Saravand, <named-content xmlns:xlink="http://www.w3.org/1999/xlink" content-type="dwc:verbatimCoordinates" xlink:type="simple">33°22.39'N; 49°10.25'E</named-content></td><td rowspan="1" colspan="1">2100–2250m</td><td rowspan="1" colspan="1">3 August 2009</td><td rowspan="1" colspan="1">VL &amp; NS</td></tr><tr><td rowspan="1" colspan="1"><italic><tp:taxon-name><tp:taxon-name-part taxon-name-part-type="species">karindus</tp:taxon-name-part></tp:taxon-name></italic></td><td rowspan="1" colspan="1">M</td><td rowspan="1" colspan="1">U168</td><td rowspan="1" colspan="1"/><td rowspan="1" colspan="1">h12/GH1</td><td rowspan="1" colspan="1"><ext-link xmlns:xlink="http://www.w3.org/1999/xlink" ext-link-type="gen" xlink:href="KT582741" xlink:type="simple">KT582741</ext-link></td><td rowspan="1" colspan="1">Lorestan</td><td rowspan="1" colspan="1">Darreh Takht, <named-content xmlns:xlink="http://www.w3.org/1999/xlink" content-type="dwc:verbatimCoordinates" xlink:type="simple">33°21.19'N; 49°22.34'E</named-content></td><td rowspan="1" colspan="1">2000–2100 m</td><td rowspan="1" colspan="1">18 July 2011</td><td rowspan="1" colspan="1">VL &amp; NS</td></tr><tr><td rowspan="1" colspan="1"><italic><tp:taxon-name><tp:taxon-name-part taxon-name-part-type="species">karindus</tp:taxon-name-part></tp:taxon-name></italic></td><td rowspan="1" colspan="1">M</td><td rowspan="1" colspan="1">U178</td><td rowspan="1" colspan="1"/><td rowspan="1" colspan="1">h12/GH1</td><td rowspan="1" colspan="1"><ext-link xmlns:xlink="http://www.w3.org/1999/xlink" ext-link-type="gen" xlink:href="KT582742" xlink:type="simple">KT582742</ext-link></td><td rowspan="1" colspan="1">Lorestan</td><td rowspan="1" colspan="1">Darreh Takht, <named-content xmlns:xlink="http://www.w3.org/1999/xlink" content-type="dwc:verbatimCoordinates" xlink:type="simple">33°21.19'N; 49°22.34'E</named-content></td><td rowspan="1" colspan="1">2000–2100 m</td><td rowspan="1" colspan="1">18 July 2011</td><td rowspan="1" colspan="1">VL &amp; NS</td></tr><tr><td rowspan="1" colspan="1"><italic><tp:taxon-name><tp:taxon-name-part taxon-name-part-type="species">karindus</tp:taxon-name-part></tp:taxon-name></italic></td><td rowspan="1" colspan="1">M</td><td rowspan="1" colspan="1">U179</td><td rowspan="1" colspan="1"/><td rowspan="1" colspan="1">h12/GH1</td><td rowspan="1" colspan="1"><ext-link xmlns:xlink="http://www.w3.org/1999/xlink" ext-link-type="gen" xlink:href="KT582743" xlink:type="simple">KT582743</ext-link></td><td rowspan="1" colspan="1">Lorestan</td><td rowspan="1" colspan="1">Darreh Takht, <named-content xmlns:xlink="http://www.w3.org/1999/xlink" content-type="dwc:verbatimCoordinates" xlink:type="simple">33°21.19'N; 49°22.34'E</named-content></td><td rowspan="1" colspan="1">2000–2100 m</td><td rowspan="1" colspan="1">18 July 2011</td><td rowspan="1" colspan="1">VL &amp; NS</td></tr><tr><td rowspan="1" colspan="1"><italic><tp:taxon-name><tp:taxon-name-part taxon-name-part-type="species">karindus</tp:taxon-name-part></tp:taxon-name></italic></td><td rowspan="1" colspan="1">F</td><td rowspan="1" colspan="1">U169</td><td rowspan="1" colspan="1"/><td rowspan="1" colspan="1">h06/GH3</td><td rowspan="1" colspan="1"><ext-link xmlns:xlink="http://www.w3.org/1999/xlink" ext-link-type="gen" xlink:href="KT582744" xlink:type="simple">KT582744</ext-link></td><td rowspan="1" colspan="1">Lorestan</td><td rowspan="1" colspan="1">Darreh Takht, <named-content xmlns:xlink="http://www.w3.org/1999/xlink" content-type="dwc:verbatimCoordinates" xlink:type="simple">33°21.19'N; 49°22.34'E</named-content></td><td rowspan="1" colspan="1">2000–2100 m</td><td rowspan="1" colspan="1">18 July 2011</td><td rowspan="1" colspan="1">VL &amp; NS</td></tr></tbody></table><table-wrap-foot><fn><p>In addition, we used the following sequences from GenBank:</p><p><bold><italic>COI</italic></bold>: <ext-link xmlns:xlink="http://www.w3.org/1999/xlink" ext-link-type="gen" xlink:href="AY557145" xlink:type="simple">AY557145</ext-link> <tp:taxon-name><tp:taxon-name-part taxon-name-part-type="genus">Polyommatus</tp:taxon-name-part> (<tp:taxon-name-part taxon-name-part-type="subgenus">Agrodiaetus</tp:taxon-name-part>) <tp:taxon-name-part taxon-name-part-type="species">karindus</tp:taxon-name-part></tp:taxon-name> (h01/GH5); <ext-link xmlns:xlink="http://www.w3.org/1999/xlink" ext-link-type="gen" xlink:href="AY557007" xlink:type="simple">AY557007</ext-link> <tp:taxon-name><tp:taxon-name-part taxon-name-part-type="genus">Polyommatus</tp:taxon-name-part> (<tp:taxon-name-part taxon-name-part-type="subgenus">Agrodiaetus</tp:taxon-name-part>) <tp:taxon-name-part taxon-name-part-type="species">dama</tp:taxon-name-part></tp:taxon-name>; <ext-link xmlns:xlink="http://www.w3.org/1999/xlink" ext-link-type="gen" xlink:href="AY556887" xlink:type="simple">AY556887</ext-link> <tp:taxon-name><tp:taxon-name-part taxon-name-part-type="genus">Polyommatus</tp:taxon-name-part> (<tp:taxon-name-part taxon-name-part-type="subgenus">Agrodiaetus</tp:taxon-name-part>) <tp:taxon-name-part taxon-name-part-type="species">birunii</tp:taxon-name-part></tp:taxon-name>.</p></fn></table-wrap-foot></table-wrap></tp:treatment-sec><ref-list><ref id="B4"><mixed-citation xmlns:xlink="http://www.w3.org/1999/xlink" xlink:type="simple"><person-group><name name-style="western"><surname>Coutsis</surname><given-names>JG</given-names></name></person-group> (<year>1986</year>) <article-title>The blue butterflies of the genus <italic><tp:taxon-name><tp:taxon-name-part taxon-name-part-type="genus">Agrodiaetus</tp:taxon-name-part></tp:taxon-name></italic> Hübner (Lep., <tp:taxon-name><tp:taxon-name-part taxon-name-part-type="family">Lycaenidae</tp:taxon-name-part></tp:taxon-name>): symptoms of taxonomic confusion.</article-title> <source>Nota Lepidopterologica</source> <volume>9</volume>: <fpage>159</fpage>–<lpage>169</lpage>. </mixed-citation></ref></ref-list></tp:taxon-treatment>
